# Supplementary material for: Evolutionary Analyses of Base-Pairing Interactions in DNA and RNA Secondary Structures
Source: Mol Biol Evol. 2019 Oct 30;37(2):576–92. doi: 10.1093/molbev/msz243 (PMC6993869; doi:10.1093/molbev/msz243)
Supplement: msz243_Supplementary_Data [file msz243_supplementary_data.zip]

Archive with 6 entries (5 files):
- msz243-suppl_data/
- msz243-suppl_data/entropy.pdf
- msz243-suppl_data/messi-supplementary.tex
- msz243-suppl_data/mountain_metric.pdf
- msz243-suppl_data/outside_algorithm_timings.pdf
- msz243-suppl_data/predicted_experimental.pdf
