# Supplementary material for: Evolutionary Analyses of Base-Pairing Interactions in DNA and RNA Secondary Structures
Source: Mol Biol Evol. 2019 Oct 30;37(2):576–92. doi: 10.1093/molbev/msz243 (PMC6993869; doi:10.1093/molbev/msz243)
Supplement: msz243_Supplementary_Data [file msz243_supplementary_data.zip › msz243-suppl_data/messi-supplementary.tex]

\documentclass[]{article}

\usepackage[authoryear,sort]{cpl-natbib}
\usepackage{url}
\usepackage{xcolor}
\usepackage{cuted}
\usepackage{amsmath,stackengine}
\usepackage{amssymb}
\usepackage{amsfonts}
\usepackage{mathtools}

\usepackage{multirow}
\usepackage{ifthen}
\usepackage{hyperref}
\usepackage{xr}
\usepackage[linesnumbered,lined,boxed,commentsnumbered]{algorithm2e}
\usepackage{algpseudocode}
%\usepackage{algorithmicx}
\usepackage{listings}
\usepackage{color} 
\usepackage{amssymb}
\usepackage{tabularx}
\usepackage{booktabs} 
\usepackage{colortbl} 
\usepackage{pdflscape}
\usepackage{longtable}
\usepackage{caption}

\usepackage{geometry}
\newgeometry{
	top=1in,
	bottom=1in,
	outer=1in,
	inner=1in,
}

\definecolor{codegreen}{rgb}{0,0.6,0}
\definecolor{codegray}{rgb}{0.5,0.5,0.5}
\definecolor{codepurple}{rgb}{0.58,0,0.82}
\definecolor{backcolour}{rgb}{0.95,0.95,0.92} 
\lstdefinestyle{mystyle}{
	backgroundcolor=\color{backcolour},   
	commentstyle=\color{codegreen},
	keywordstyle=\color{magenta},
	numberstyle=\tiny\color{codegray},
	stringstyle=\color{codepurple},
	basicstyle=\footnotesize,
	breakatwhitespace=false,         
	breaklines=true,                 
	captionpos=b,                    
	keepspaces=true,                 
	numbers=left,                    
	numbersep=5pt,                  
	showspaces=false,                
	showstringspaces=false,
	showtabs=false,                  
	tabsize=2
} 
\lstset{style=mystyle}


%input macros (i.e. write your own macros file called mymacros.tex 
%and uncomment the next line)
%\include{mymacros}

\lstdefinelanguage{Julia}%
{morekeywords={abstract,break,case,catch,const,continue,do,else,elseif,%
		end,export,false,for,function,immutable,import,importall,if,in,%
		macro,module,otherwise,quote,return,switch,true,try,type,typealias,%
		using,while},%
	sensitive=true,%
	alsoother={\$},%
	morecomment=[l]\#,%
	morecomment=[n]{\#=}{=\#},%
	morestring=[s]{"}{"},%
	morestring=[m]{'}{'},%
}[keywords,comments,strings]%

\usepackage{float}
\newcommand{\noun}[1]{\textsc{#1}}
\floatstyle{ruled}
\newfloat{algorithm}{tbp}{loa}
\providecommand{\algorithmname}{Algorithm}
\floatname{algorithm}{\protect\algorithmname}


%opening
\title{Supplementary Material:\\Evolutionary analyses of base-pairing interactions in DNA and RNA secondary structures}
\date{}
\begin{document}
	
\let\oldthetable\thetable
\renewcommand{\thetable}{S\oldthetable}

\let\oldthefigure\thefigure
\renewcommand{\thefigure}{S\oldthefigure}

\let\oldthealgorithm\thealgorithm
\renewcommand{\thealgorithm}{S\oldthealgorithm}

%\let\oldthelstlisting\thelstlisting
%\renewcommand{\thelstlisting}{S\oldthelstlisting}

%\let\oldsection\section
%\renewcommand{\section}{S\oldsection}

\maketitle

\section{Supplementary methods}

\subsection{Stationarity and time-reversibility}
\lstinputlisting[language=Python,label=lst:musesymbolic,caption={Python script (\texttt{musesymbolic.py}) testing stationarity and time-reversibility of the extended Muse model.}]{code/musesymbolic.py}

\subsection{Modelling site-to-site rate variation}\label{sec:sitetositevariation}
In the M95 and extended M95 models, the substitution rate was assumed to be the same for each of the two nucleotide positions within a pair, as well as across all possible site pairs. However, it is well-established that the rate of substitution can vary across nucleotide positions and that failing to account for rate variability can lead to biased parameter estimates \citep{yang1996among}. Additionally, many of the datasets analysed in this thesis have coding regions, where it is expected that the third nucleotide position in each codon (the so-called `codon wobble position') will have relatively higher substitution rates associated with it, due to there being a lower chance of mutations modifying the encoded amino acid.

To model variable substitution rates across sites, the gamma distributed sites rate approach of \citep{yang1993maximum, yang1994maximum} was implemented. The GTR model with gamma distributed sites, denoted GTR + $\Gamma$, is well-understood for single site substitution models, however, an extension to paired site models had not been previously described. The modified M95 paired site model with gamma distributed site rates, denoted M95 + $\Gamma$, is given below:

{\small
	\begin{equation}
	\label{eq:muse95_withratevariation}
	A_{ij}=\begin{cases}
	\rho_{k}M_{ij} & \textrm{if nucleotide pairs $i$ and $j$ differ in the 1st position},\\
	\rho_{l}M_{ij} & \textrm{if nucleotide pairs $i$ and $j$ differ in the 2nd position},\\
	0 & \textrm{2 differences}\\
	\end{cases}
	\end{equation}
}

$\rho_k$ and $\rho_l$ are independently and identically distributed according to a gamma distribution $f(\rho)=\frac{\beta^{\alpha}\rho^{\alpha-1}}{\Gamma(\alpha)\exp(\beta\rho)}$ with $\mathbb{E}_{f}[\rho]=\frac{\alpha}{\beta}$. Because $\beta$  is a scale parameter the number of free parameters can be reduced by setting $\alpha=\beta$, which also restricts the mean of the gamma distribution to 1. A small $\alpha$ suggests rates differ significantly across sites, whereas a large $\alpha$ implies roughly equal rates amongst sites.

The conditional probability for a site pair $\mathcal{D}_{q,r}$  with rates $\rho_{k}$ and $\rho_{l}$ at sites $\mathcal{D}_{q}$ and $\mathcal{D}_{r}$, respectively, is given by $P(\mathcal{D}_{q,r}|\widehat{q,r},\mathcal{T},\boldsymbol{\theta},\rho_{k},\rho_{l})$ and the marginal probability for a site pair $\mathcal{D}_{q,r}$  is given by:
\begin{align}
\label{eq:marginprobmusegamma}
P(\mathcal{D}_{q,r}|\widehat{q,r},\mathcal{T},\boldsymbol{\theta})=
\sideset{\sideset{}{_{0}^{\infty}}\int}{_{0}^{\infty}}\int f(\rho_{k})f(\rho_{l})P(\mathcal{D}_{q,r}|\widehat{q,r},\mathcal{T},\boldsymbol{\theta},\rho_{k},\rho_{l})dkdl
\end{align}

Note that it is necessary to perform a double integration as it is assumed that substitution rates at each of two positions within a nucleotide pair may differ. As is it not computationally feasible to evaluate the double integral in Equation \ref{eq:marginprobmusegamma} it is approximated using a discrete distribution \citep{yang1993maximum, yang1994maximum}. Let $F(\rho)$ represent the cumulative distribution function (CDF) of $f(\rho)$ and $F^{-1}(\rho)$ be the inverse CDF, if $p=F(\rho)$  then $\rho=F^{-1}(p)$. The $K$  rate classes are assumed to have equal proportions, i.e. $p_{k}=\frac{1}{K}$ for all $k$, and the $\rho_{k}$'s are given by $\rho_{k}=\frac{F^{-1}(\frac{k}{K+1})}{K^{-1}\underset{k_{2}}{\sum}F^{-1}(\frac{k_{2}}{K+1})}$ (the denominator ensures that the discretised $\rho_{k}$'s have a mean of one). Hence, the probability of the data at a particular site pair are approximated by:
\begin{align}
\label{eq:approxmarginprobmusegamma}
P(\mathcal{D}_{q,r}|\widehat{q,r},\lambda,\mathcal{T},\boldsymbol{\theta})\approx
{\sum\limits_{k=1}^K}\left[{\sum\limits_{l=1}^K}p_{k}p_{l}P(\mathcal{D}_{q,r}|\widehat{q,r},\lambda,\mathcal{T},\boldsymbol{\theta},\rho_{k},\rho_{l})\right]
\end{align}

Note that the double summation in Equation \ref{eq:approxmarginprobmusegamma} increases the computational time by a factor of $\mathcal{O}(K^{2})$ over a paired site model assuming equal substitution rates across sites. For all analyses a discretisation of $K=3$ was used.

\subsection{Inside and outside algorithms}
Pseudocode for iterative implementations of the inside and outside algorithms are provided in Algorithm~\ref{alg:insideiterative} and Algorithm~\ref{alg:outsideiterative}, respectively.

\begin{algorithm}	
	\caption{\label{alg:insideiterative} Iterative implementation of the inside algorithm for an RNA SCFG in double-emission normal form}
	\For{$U\rightarrow\bullet$ \textbf{in} \text{type1rules}}
	{	\COMMENT{\color{codegreen}// consider all type 1 rules (rules generating  unpaired positions)}\\\\		
		\For{$q = 1$ \textbf{to} ${L}$}
		{	%\COMMENT{\color{codegreen}// consider all subsequences of length 1}\\\\
			I($U$,q,q) = $p[U\rightarrow\bullet]$ $\times$ $p(\mathcal{D}_{q}|\overset{\cdot}{q})$ \COMMENT{\color{codegreen}// likelihood of column $q$ under the unpaired model}
		}
	}
	\For{$b = 2$ \textbf{to} ${L}$}
	{
		\COMMENT{\color{codegreen}// consider subsequences of increasing length $b$}\\\\
		\For{$r = 1$ \textbf{to} ${L-b+1}$}
		{
			\COMMENT{\color{codegreen}// consider all starting positions $r$ for subsequences of length $b$}\\\\
			\For{$U\rightarrow{VW}$ \textbf{in} \text{type3rules}}
			{		
				\COMMENT{\color{codegreen}// consider all type 3 rules (rules generating a branching)}\\\\				
				\For{$h = r$ \textbf{in} ${L+b-2}$}
				{
					\COMMENT{\color{codegreen}// consider all breakpoint positions $h$ generating a branching}\\\\					
					I(U,r,r+b-1) += $p[U\rightarrow{VW}]$\\
					$\times$ I($V$,r,h) \COMMENT{\color{codegreen}// probability of the left subsequence being generated by $V$}\\
					$\times$ I($W$,h+1,r+b-1) \COMMENT{\color{codegreen}// probability of  the right subsequence being generated by $W$}
				}
			}
			
			\For{$U\rightarrow{(V)}$ \textbf{in} \text{type2rules}}
			{	
				\COMMENT{\color{codegreen}// consider all type 2 rules (i.e. rules generating a base-pairing between positions $r$ and $r+b-1$)}\\\\
				I(U,r,r+b-1) += $p[U\rightarrow{(V)}]$\\
				$\times$ $p(\mathcal{D}_{r,r+b-1}|\widehat{r,r+b-1})$ \COMMENT{\color{codegreen}// likelihood of paired sites $(r,r+b-1)$ under the paired model}\\
				$\times$ I(V,r+1,r+b-2) \COMMENT{\color{codegreen}// probability of  the subsequence between the base-paired positions being generated by $V$}
			}
		}
	}
\end{algorithm}

\begin{algorithm}	
	\caption{\label{alg:outsideiterative} Iterative implementation of the outside algorithm for an RNA SCFG in double-emission normal form}	
	O($S$,1,$L$) = 1.0
	
	\For{$c = 2$ \textbf{to} ${L}$}
	{
		$b = L - c$ \COMMENT{\color{codegreen}// consider subsequences of decreasing length $b$}\\
		\For{$r = 0$ \textbf{to} ${L-b-1}$}
		{
			\COMMENT{\color{codegreen}// consider all starting positions $r$ for subsequences of length $b$}\\\\
			\For{$U\rightarrow{VW}$ \textbf{in} \text{type3rules}}
			{		
				\COMMENT{\color{codegreen}// consider all type 3 rules (rules generating a branching)}\\\\				
				\For{$h = r+b+1$ \textbf{in} ${L-1}$}
				{
					\COMMENT{\color{codegreen}}\\\\					
					O(V,r+1,r+b+1) += $p[U\rightarrow{VW}]$\\
					$\times$ O($U$,r+1,h+1) \COMMENT{\color{codegreen}  // outside probability leading to the generation of $U$}\\
					$\times$ I($W$,r+b+2,h+1) \COMMENT{\color{codegreen}// inside probability of the right subsequence}
				}
				
				\For{$h = 0$ \textbf{in} ${r-1}$}
				{
					\COMMENT{\color{codegreen}}\\\\					
					O(W,r+1,r+b+1) += $p[U\rightarrow{VW}]$\\
					$\times$ O($U$,h+1,r+b+1) \COMMENT{\color{codegreen} // outside probability leading to the generation of $U$}\\
					$\times$ I($V$,h+1,r) \COMMENT{\color{codegreen}// inside probability of the left subsequence}
				}
			}
			
			\For{$U\rightarrow{(V)}$ \textbf{in} \text{type2rules}}
			{	
				\COMMENT{\color{codegreen}// consider all type 2 rules (i.e. rules generating a base-pairing between positions $r$ and $r+b+2$)}\\\\
				O(V,r+1,r+b+1) += $p[V\rightarrow{(U)}]$\\
				$\times$ $p(\mathcal{D}_{r,r+b+2}|\widehat{r,r+b+2})$ \COMMENT{\color{codegreen}}\\
				$\times$ O(U,r,r+b+2) \COMMENT{\color{codegreen}} \COMMENT{\color{codegreen}  // outside probability leading to the generation of $U$}
			}
		}
	}
\end{algorithm}

\subsection{Sampling secondary structures using the inside probability matrix}\label{sec:samplingsecondarystructures}
Assuming an RNA SCFG written in double emission normal form \citep{anderson2012evolving}, sampling proceeds recursively starting with the entire alignment (\textit{i.e.} positions 1 to $L$) and the start symbol $S$. The total probability at this stage is given by element $I(S,1,L)$ of the inside matrix. Each element of the inside matrix, is a sum over event probabilities, each corresponding to one of three possible event types.

(i) a branching event. A position $k$ is sampled along the current sub-alignment leading to the generation of two conditionally independent non-terminal symbols  ($L$ and $S$). $L$ and $S$ correspond to left and right sub-alignments, respectively. The left sub-alignment ends at position $k$ and the right sub-alignment starts at position $k+1$. Following the generation of a branching event, the non-terminal symbols $L$ and $S$, corresponding to two new events are recursively sampled.

(ii) an unpairing event. A single terminal symbol, $\bullet$, is emitted at position $k$. As no further non-terminal symbols are generated, further recursive calls are not made.%The conditional probability is given by: $p(U,i,j|i=j=k) = p(D_i)XXXXX$

(iii) a base-pairing event. Terminal symbols '$($' and '$)$' are emitted at the first position, $q$, and last position, $r$, of the current sub-alignment. Furthermore, a non-terminal symbol $F$ corresponding to sub-alignment starting at $q+1$ and ending at $r-1$ between the two base-paired positions is generated and recursively sampled.

Eventually only a string of terminal symbols will remain, at which point the sampled secondary structure can be easily read off.

A code implementation, written in the \texttt{Julia} programming language is given in Listing~\ref{lst:samplestructure}. Note that the computational time complexity for sampling a single secondary structures, having precomputed the inside probabilities, is $\mathcal{O}(L^{2})$.

\iffalse
Assuming the double emission normal form, each element of $I(U,q,r)$ is composed of the probabilities of three types of events: branching, an unpaired nucleotide, and a base-pairing. Starting with the probability of the entire string: $I(S,1,L)$ we sample one of these three events according to their direct probability contribution to $I(S,1,L)$. Doing so generates new substring(s) consisting of non-terminal and terminal symbols. Conditioned on the sampled event we sample the next event(s) in the generated substring(s) according to their probabilities as given by $I$. It necessary to sample recursively, because a branching event generates two non-overlapping substrings. These substrings can be sampled independently conditioned on a branching event. A sampled secondary structure, $\tilde{\mathcal{S}}$, of length $L$ is returned once no non-terminal symbols remain. The computational time complexity of sampling a single structure is $\mathcal{O}(L^{2})$.
\fi


\pagebreak
\lstinputlisting[language=Julia,label=lst:samplestructure,caption={Julia recursion (\texttt{samplestructurehelper}) for sampling secondary structures from the inside probabilities, phylogenetic unpaired probabilities, and phylogenetic paired probabilities.}]{code/samplestructure.jl}
\pagebreak

\subsection{Posterior base-pairing and unpairing probabilities} \label{sec:rnaemmissions}
The posterior base-pairing probability of a pair of positions $q$ and $r$ can be obtained by calculating the expected positional emission probabilities of type 2 rules (base-pairing rules) using the inside and outside probabilities:
\begin{align}
p(\widehat{q,r}|\mathcal{D})=\frac{\underset{U\rightarrow(V)}{\sum}O(U,q,r)p[U\rightarrow(V)]p(q,r)I(V,q+1,r-1)}{I(S,1,L)}
\end{align}
Likewise the unpairing probability of a position $i$ can be obtained using the expected positional emission probabilities of type 1 rules (unpaired rules):
\begin{align}
p(\overset{\cdot}{q}|\mathcal{D})=\frac{\underset{U\rightarrow\bullet}{\sum}O(U,q,q)p[U\rightarrow\bullet]p(q)}{I(S,1,L)}
\end{align}

\subsection{Consensus structure prediction}\label{sec:meaconsensus}
The maximum expected accuracy (MEA) algorithm was used to find the secondary structure with the highest sum of base-pairing and unpaired probabilities \citep{lu2009improved}. The MEA value and secondary structure is obtained by computing the dynamic programming matrix:
\begin{align}
E_{q,r}=\max\begin{cases}
p(\overset{\cdot}{q}|\mathcal{D})+E_{q+1,r}\\
\alpha p(\widehat{q,r}|\mathcal{D})+E_{q+1,r-1}\\
\underset{q+1<k<r}{\max} \alpha p(\widehat{q,k}|\mathcal{D})+E_{q+1.k-1}+E_{k+1,r}
\end{cases}
\end{align}
Where $E_{q,r} \coloneqq 0$ for $q \geq r$, the MEA value is given by $E_{1,L}$, and the MEA structure is obtained via backtracking through the matrix, starting with $E_{1,L}$. The parameter, $\alpha=2$, controls the trade-off between recall and precision in predicting base-pairs, where higher $\alpha$'s encourage a greater number of base-pairings to be predicted over unpaired positions.


\subsubsection{Representative subset selection}
Many of the viruses selected for analysis had a large number of complete genomic sequences available ($200-2000$ sequences) in the NCBI nucleotide database. Because the inference algorithms scale linearly in the number of sequences, we chose to reduce each full dataset $F$ to a smaller representative subset $S^{*}$ of $N$ sequences, where $N$ is typically 100-200 sequences. A genetic algorithm was used to find the optimal (or near-optimal) subset $S^{*}$ containing $N$ sequences such that following criteria was maximised:
\begin{align}
S^{*}=\underset{S\subseteq F,|S|=N}{\text{argmax}}\sigma(S)
\end{align}
where 
\begin{align}
\sigma(S)=\underset{s\in S}{\sum}\underset{s'\in S\backslash s}{\text{min}}\;{d(s,s')}
\end{align}
where $d(s,s')$ is the hamming distance between aligned sequences $s$ and $s'$.

In other words: $S^{*}$ was chosen amongst possible subsets in $F$ containing $N$ sequences such that the sum of the distances between each sequence and its closest sequence in the subset was maximised. The result is a subset $S^{*}$ that attempts to maximise the amount of diversity (\textit{i.e.} information) in each dataset, whilst reducing the number of sequences used during inference, to help reduce the computational burden.

\subsubsection{Linearisation of circular DNA viruses}
Most known DNA viruses have circular genomes - genomes that form a closed loop without 5' and 3' ends. This presents a problem when modelling their secondary structures, as the underlying SCFG and inside-outside algorithm assume linear sequences.

To address this, we linearised every circular DNA virus alignment by choosing an appropriate point of linearisation. We chose to linearise the DNA virus alignments at their aligned origin of replication (\textit{ori}) sites. All of the DNA viruses in our analysis contain known ori's that form highly stable secondary structures \citep{muhire2014evidence}. We linearise each alignment within the loop of region of these structures, thereby ensuring that long-range base-pairings are maintained.

\subsection{Information Entropy}\label{sec:entropy}
Information entropy is a measure of the spread of a probability distribution. It can be useful in characterising distributions over RNA secondary structures, where the large number of possible secondary structures often hinders summarization. Information entropy is defined as follows:
\begin{equation}
H(X) \coloneqq -\underset{x}{\sum}p(x)\log_{2}p(x)
\label{eq:entropydef}
\end{equation}
where $X$ is a discrete random variable with possible values $\{x_1, \ldots, x_n\}$.

Information entropy has well-defined minimum and maximum values, where 0 is the minimum and where the maximum is determined by the number of possible outcomes $N$ and is equal to $\text{log}_{2}{N}$. Low entropy indicates that probability mass is concentrated amongst a small number of outcomes, whereas high entropy indicates that probability mass is spread more equally amongst outcomes. Figure~\ref{fig:entropy_example} provides an illustrative example.

Due to the large number of secondary structures it is computationally intractable to compute the information entropy of a RNA secondary structure distribution using \eqref{eq:entropydef}. \citet{sukosd2013characterising} show how to efficiently compute the information entropy for RNA SCFGs (given in double emission normal form) using the pairing, unpaired, and inside-outside probabilities calculated using Algorithm~\ref{alg:insideiterative} and Algorithm~\ref{alg:outsideiterative}. Note that is also possible to approximate the information entropy of a distribution, $H(X)$, using a set of independent samples $\tilde{X}$:
\begin{align}
H(X) = \mathbb{E}[-\log_{2}p(x)] \approx \frac{1}{|\tilde{X}|} \sum_{\tilde{x}\in\tilde{X}}\log_{2}(p(\tilde{x}))
\end{align}
We used this approach, due to the ease of implementation.

\begin{figure}
	\centering
	\includegraphics[width=\columnwidth]{figures/entropy.pdf}
	\caption{Three hypothetical distributions (A, B, and C) over $N=16$ possible RNA secondary structures of length $L=8$, illustrating three representative scenarios for information entropy (maximum, minimum, and intermediate entropy, respectively).}
	\label{fig:entropy_example}%
\end{figure}

\subsection{Measures of predictive accuracy}\label{sec:measuresofaccuracy}
To measure the predictive accuracy of a secondary structure prediction it is necessary to have a \textit{reference} secondary structure (typically determined from experiment) to measure the prediction against. In Figure~\ref{fig:predicted_experimental} we give an example of a predicted structure and a reference structure and use them to compare different measures of predictive accuracy in this section.

The first few measures described here require counts of \textit{true positives} (TP, the number of correctly predicted base-pairs), \textit{false negatives} (FN, the number of base-pairs in the reference structure not in the predicted structure), and \textit{false positives} (FP, the number of base-pairs predicted not in the reference structure). The number of \textit{true negatives} (TN) is also required in some cases, which is defined as $\text{TN}= \frac{L(L-1)}{2} - \text{TP} - \text{FN} - \text{FP}$. Finally, the number of compatible base-pairs, defined as the number of FP base-pairs compatible with all base-pairs in the reference structure, is also sometimes used to reduce the effect false positives when measuring predictive accuracy.

\begin{figure}[h!]
	\centering
	\includegraphics[width=0.8\columnwidth]{figures/predicted_experimental.pdf}
	\caption{Two example secondary structures visualised using VARNA \citep{darty2009varna} with the corresponding dot bracket structures indicated below. The first is a `predicted' structure and the second is a `reference' structure corresponding to the same sequence. True positive base-pairs (TP=2), false negative base-pairs (FN=3), false positive base-pairs  (FP=2), true negative base-pairs ($\text{TN}=\frac{L(L-1)}{2}-\text{TP}-\text{FN}-\text{FP}=136-2-3-2=129$), and compatible bas-pairs ($\xi=2$).}
	\label{fig:predicted_experimental}
\end{figure}

\subsubsection{Precision, recall, and F-score}

Two simple measures of predictive accuracy are precision and recall \citep{gardner2004comprehensive}, defined as follows:

\begin{equation}
\text{Precision}=\frac{\text{TP}}{\text{TP}+\text{FP}}
\end{equation}

\begin{equation}
\text{Recall}=\frac{\text{TP}}{\text{TP}+\text{FN}}
\end{equation}

Precision can be interpret as the number of correctly predicted base-pairings (TP) compared to the
total number of predicted base-pairings (TP + FP), whereas recall can be interpreted as the number of correctly predicted base-pairings (TP) compared to the total number of base-pairings in the reference structure (TP + FN).

Note that recall can be increased by encouraging a particular prediction method to predict more base-pairings; however, this
will likely result in an increase in the number false positives (FP) and a corresponding
decrease in precision. Therefore any particular method should aim to score high on both metrics, for
this reason the two metrics are often "averaged" by taking their harmonic mean (termed the F1-score) as follows:
\begin{equation}
\text{F1 score}=2\cdot\frac{\text{precision}\cdot\text{recall}}{\text{precision}+\text{recall}}
\end{equation}

\subsubsection{Matthews correlation coefficient}
Another commonly used measure of predictive accuracy is Matthews correlation coefficient (MCC; \citet{baldi2000assessing}). Like the F-score, MCC combines both precision and recall in a single measure. It is defined as follows:

\begin{equation}
\text{MCC}=\frac{\text{TP}\times\text{TN}-(\text{FP}-\xi)\times\text{FN}}{\sqrt{(\text{TP}+\text{FP}-\xi)(\text{TP}+\text{FN})(\text{TN}+\text{FP}-\xi)(\text{TN}+\text{FN})}}
\end{equation}

\begin{figure}
	\centering
	\includegraphics[width=0.75\columnwidth]{figures/mountain_metric.pdf}
	\caption{Mountain plots of two secondary structures. The mountain height at a particular sequence position corresponds to the number of base-pairs that enclose that position. For example, immediately after the third position in both structures (plots A and B) the mountain height is 2, because both positions are enclosed by two base-pairs. The non-overlapping areas in red and yellow (plot C) provide a graphical depiction of the mountain distance between the two secondary structures. The mountain distance can be normalised by the mountain diameter. The mountain diameter is the maximum possible mountain distance between two structures of a given length.}
	\label{fig:mountain_metric}
\end{figure}
MCC ranges in value from -1 (completely wrong) to 1 (perfect prediction). However, in the case of secondary structure, MCC typically ranges from 0 to 1, because TN$=0$ rarely occurs in practice \citep{gardner2004comprehensive}. 

\subsubsection{Mountain metric}
The mountain metric is a measure of secondary structure distance based on the mountain representation of secondary structures, which follows naturally from the dot-bracket representation of secondary structures.

Using the mountain representations for secondary structures it is simple to graphically derive the mountain metric distance (see Figure~\ref{fig:mountain_metric} for an explanation).  For a complete mathematical exposition see \citet{moulton2000metrics}.

The mountain distance provides a nuanced measure of structural similarity compared to the simple base-pair metrics described above. For example, it better captures structural features compared to base-pair metrics that heavily penalize base-pairings that are even slightly offset relative to one another. For example: shifting the base-pairings, as in Figure~\ref{fig:mountain_metric}, would be heavily penalized by simple base-pair metrics (resulting in an F1 score of 0.44 or 44\% in this example), whereas the mountain similarity metric better captures similarities in shape (resulting in a mountain similarity measure of 0.819 or 81.9\%). 

The mountain metric together with a set of secondary structures defines a \textit{metric space}. A metric space consists of a set and a distance function, where the distance function has certain properties. One property is symmetry,  that is $d(x,y)=d(y,x)$ - the distance remains the same regardless of the ordering of the two elements being compared. Note that symmetry does not hold for measures such as precision, recall, or MCC, and hence these measures can not be used as distance functions as part of metric spaces.

\subsection{Substructure ranking}\label{sec:substructuranking}
To rank substructures, the complete secondary structure of a nucleic acid sequence was subdivided into a number of smaller substructures 10-350 nucleotides in length. The substructures were then ranked by the numeric values within them. For the rankings performed in the present work, these numeric values were taken to be the degree of coevolution at each base-paired site (i.e. the posterior mean for $\eta$ at each base-paired site). The ranking was performed by comparing two lists of numeric values: one corresponding to values within the substructure, and one corresponding to all values outside of the substructure (all values in the complete structure, but not in the substructure).

The two lists were compared using a Wilcoxon-rank sum test which assesses statistically whether values within the substructure are significantly higher (or lower) than values outside of it. The Wilcoxon-rank test statistic is used to compute a z-score for each substructure indicating the degree of difference. For example, a substructure with a large positive z-score would suggest that the distribution of numeric values within the substructure are significantly higher than the distribution of numeric values outside of  the substructure. By using a Wilcoxon-rank sum test, this method attempts to account for the number of data points associated with each substructure. Substructures are subsequently ranked by sorting by their z-scores.

\section{Supplementary results}
\begin{landscape}
	\begin{longtable}{cccccccccc}
		\caption{\label{tab:summaryofdatasets} Summary of datasets}\\
		\toprule
		Dataset & Num. of sequences & Alignment length & $\pi_{\text{A}}$ & $\pi_{\text{C}}$ & $\pi_{\text{G}}$  & $\pi_{\text{U}}$ & GC content & Gap \% & Mean pairwise identity\\
		\midrule
		\endfirsthead
		\toprule
		Dataset & Num. of sequences & Alignment length & $\pi_{\text{A}}$ & $\pi_{\text{C}}$ & $\pi_{\text{G}}$  & $\pi_{\text{U}}$ & GC content & Gap \% & Mean pairwise identity\\
		\midrule
		\endhead
		FMDV & 100 & 8349 & 0.25 & 0.28 & 0.26 & 0.21 & 53.8\% & 2.0\% & 87.3\%\tabularnewline
		\rowcolor{black!20} Hepatitis A & 82 & 7572 & 0.29 & 0.16 & 0.22 & 0.33 & 38.1\% & 1.6\% & 89.5\%\tabularnewline
		H. poliovirus 1 & 100 & 7668 & 0.30 & 0.23 & 0.23 & 0.24 & 46.3\% & 3.6\% & 91.8\%\tabularnewline
		\rowcolor{black!20} Rhinovirus A & 108 & 7308 & 0.33 & 0.19 & 0.20 & 0.28 & 38.6\% & 2.8\% & 76.7\%\tabularnewline
		Tobamovirus & 141 & 6849 & 0.29 & 0.19 & 0.24 & 0.28 & 42.6\% & 6.8\% & 80.3\%\tabularnewline
		\rowcolor{black!20} BCTV & 107 & 3215 & 0.29 & 0.17 & 0.22 & 0.32 & 39.4\% & 8.6\% & 88.3\%\tabularnewline
		Bocavirus & 199 & 5577 & 0.32 & 0.22 & 0.20 & 0.25 & 42.2\% & 6.3\% & 93.3\%\tabularnewline
		\rowcolor{black!20} MSV & 55 & 2755 & 0.25 & 0.23 & 0.26 & 0.26 & 48.6\% & 2.3\% & 87.1\%\tabularnewline
		TYLCV & 216 & 2925 & 0.27 & 0.19 & 0.22 & 0.32 & 41.2\% & 5.1\% & 91.8\%\tabularnewline
		\rowcolor{black!20}  WDF & 54 & 2755 & 0.25 & 0.22 & 0.27 & 0.25 & 49.4\% & 0.7\% & 94.6\%\tabularnewline
		RF00001 & 712 & 230 & 0.23 & 0.27 & 0.30 & 0.20 & 56.8\% & 49.3\% & 56.7\%\tabularnewline
		\rowcolor{black!20} RF00002 & 61 & 207 & 0.26 & 0.23 & 0.26 & 0.25 & 49.4\% & 26.5\% & 68.1\%\tabularnewline
		RF00003 & 100 & 203 & 0.19 & 0.26 & 0.30 & 0.26 & 55.5\% & 20.1\% & 64.2\%\tabularnewline
		\rowcolor{black!20} RF00004 & 208 & 278 & 0.22 & 0.23 & 0.22 & 0.33 & 44.7\% & 31.5\% & 59.5\%\tabularnewline
		RF00005 & 954 & 118 & 0.25 & 0.22 & 0.26 & 0.27 & 47.8\% & 37.8\% & 44.6\%\tabularnewline
		\rowcolor{black!20} RF00008 & 82 & 85 & 0.28 & 0.22 & 0.27 & 0.23 & 48.9\% & 34.9\% & 69.4\%\tabularnewline
		RF00009 & 116 & 845 & 0.22 & 0.26 & 0.30 & 0.21 & 56.3\% & 62.9\% & 49.8\%\tabularnewline
		\rowcolor{black!20} RF00010 & 458 & 996 & 0.25 & 0.26 & 0.33 & 0.17 & 58.3\% & 61.8\% & 60.7\%\tabularnewline
		RF00011 & 114 & 604 & 0.31 & 0.18 & 0.26 & 0.24 & 44.6\% & 39.2\% & 67.2\%\tabularnewline
		\rowcolor{black!20} RF00013 & 149 & 264 & 0.22 & 0.25 & 0.27 & 0.26 & 51.9\% & 31.8\% & 45.0\%\tabularnewline
		RF00015 & 170 & 261 & 0.25 & 0.21 & 0.24 & 0.30 & 45.5\% & 44.7\% & 58.9\%\tabularnewline
		\rowcolor{black!20} RF00017 & 91 & 412 & 0.20 & 0.25 & 0.34 & 0.20 & 59.6\% & 28.9\% & 68.6\%\tabularnewline
		RF00020 & 180 & 192 & 0.25 & 0.23 & 0.20 & 0.33 & 42.6\% & 39.0\% & 52.9\%\tabularnewline
		\rowcolor{black!20} RF00023 & 477 & 954 & 0.26 & 0.24 & 0.27 & 0.23 & 50.9\% & 62.5\% & 47.6\%\tabularnewline
		RF00025 & 20 & 266 & 0.31 & 0.22 & 0.17 & 0.31 & 38.5\% & 34.3\% & 55.6\%\tabularnewline
		\rowcolor{black!20} RF00026 & 188 & 215 & 0.31 & 0.21 & 0.22 & 0.25 & 43.5\% & 50.2\% & 71.1\%\tabularnewline
		RF00027 & 63 & 95 & 0.24 & 0.18 & 0.27 & 0.32 & 44.6\% & 15.8\% & 68.8\%\tabularnewline
		\rowcolor{black!20} RF00028 & 12 & 891 & 0.35 & 0.17 & 0.20 & 0.28 & 37.1\% & 59.1\% & 44.0\%\tabularnewline
		RF00029 & 92 & 186 & 0.25 & 0.21 & 0.29 & 0.25 & 49.8\% & 52.4\% & 53.7\%\tabularnewline
		\rowcolor{black!20} RF00032 & 46 & 47 & 0.32 & 0.25 & 0.18 & 0.25 & 43.0\% & 2.4\% & 48.6\%\tabularnewline
		RF00037 & 61 & 38 & 0.21 & 0.24 & 0.26 & 0.29 & 49.5\% & 7.0\% & 77.2\%\tabularnewline
		\rowcolor{black!20} RF00044 & 3 & 244 & 0.26 & 0.18 & 0.21 & 0.34 & 39.9\% & 0.0\% & 97.5\%\tabularnewline
		RF00050 & 144 & 221 & 0.25 & 0.22 & 0.32 & 0.21 & 53.6\% & 38.3\% & 69.3\%\tabularnewline
		\rowcolor{black!20} RF00059 & 109 & 211 & 0.25 & 0.22 & 0.30 & 0.23 & 52.2\% & 49.1\% & 55.3\%\tabularnewline
		RF00061 & 79 & 413 & 0.19 & 0.29 & 0.31 & 0.21 & 60.2\% & 40.2\% & 89.5\%\tabularnewline
		\rowcolor{black!20} RF00080 & 29 & 369 & 0.20 & 0.26 & 0.28 & 0.25 & 54.3\% & 52.0\% & 42.1\%\tabularnewline
		RF00100 & 45 & 402 & 0.20 & 0.30 & 0.27 & 0.23 & 56.7\% & 19.8\% & 82.5\%\tabularnewline
		\rowcolor{black!20} RF00114 & 78 & 140 & 0.29 & 0.18 & 0.23 & 0.30 & 40.7\% & 16.6\% & 61.0\%\tabularnewline
		RF00162 & 433 & 231 & 0.28 & 0.23 & 0.28 & 0.21 & 50.8\% & 52.2\% & 64.4\%\tabularnewline
		\rowcolor{black!20} RF00164 & 38 & 44 & 0.23 & 0.28 & 0.36 & 0.12 & 64.8\% & 2.5\% & 78.3\%\tabularnewline
		RF00166 & 37 & 152 & 0.29 & 0.21 & 0.32 & 0.19 & 52.6\% & 15.2\% & 75.3\%\tabularnewline
		\rowcolor{black!20} RF00167 & 133 & 113 & 0.33 & 0.18 & 0.20 & 0.29 & 38.3\% & 10.8\% & 54.8\%\tabularnewline
		RF00168 & 47 & 274 & 0.29 & 0.17 & 0.28 & 0.26 & 44.8\% & 33.0\% & 49.8\%\tabularnewline
		\rowcolor{black!20} RF00169 & 261 & 127 & 0.21 & 0.26 & 0.33 & 0.20 & 58.6\% & 32.5\% & 54.9\%\tabularnewline
		RF00174 & 430 & 441 & 0.23 & 0.28 & 0.32 & 0.17 & 60.1\% & 54.0\% & 52.1\%\tabularnewline
		\rowcolor{black!20} RF00175 & 70 & 47 & 0.22 & 0.23 & 0.41 & 0.13 & 64.8\% & 14.6\% & 87.1\%\tabularnewline
		RF00177 & 99 & 1980 & 0.25 & 0.23 & 0.31 & 0.20 & 54.5\% & 22.7\% & 73.6\%\tabularnewline
		\rowcolor{black!20} RF00207 & 5 & 44 & 0.41 & 0.09 & 0.07 & 0.43 & 15.9\% & 0.0\% & 100.0\%\tabularnewline
		RF00209 & 25 & 286 & 0.26 & 0.23 & 0.31 & 0.20 & 54.3\% & 3.9\% & 88.4\%\tabularnewline
		\rowcolor{black!20} RF00210 & 92 & 569 & 0.24 & 0.27 & 0.26 & 0.23 & 53.1\% & 18.9\% & 82.7\%\tabularnewline
		RF00233 & 28 & 92 & 0.21 & 0.35 & 0.24 & 0.20 & 59.0\% & 10.2\% & 69.6\%\tabularnewline
		\rowcolor{black!20} RF00234 & 18 & 236 & 0.31 & 0.18 & 0.26 & 0.24 & 44.3\% & 22.9\% & 58.7\%\tabularnewline
		RF00250 & 45 & 61 & 0.22 & 0.28 & 0.28 & 0.23 & 55.6\% & 0.6\% & 84.3\%\tabularnewline
		\rowcolor{black!20} RF00374 & 22 & 103 & 0.20 & 0.28 & 0.31 & 0.21 & 58.9\% & 2.2\% & 89.3\%\tabularnewline
		RF00375 & 130 & 101 & 0.31 & 0.23 & 0.27 & 0.19 & 50.0\% & 2.0\% & 90.7\%\tabularnewline
		\rowcolor{black!20} RF00379 & 106 & 335 & 0.26 & 0.24 & 0.29 & 0.21 & 52.9\% & 57.1\% & 58.9\%\tabularnewline
		RF00380 & 157 & 278 & 0.29 & 0.21 & 0.26 & 0.24 & 47.7\% & 39.3\% & 59.3\%\tabularnewline
		\rowcolor{black!20} RF00382 & 5 & 65 & 0.30 & 0.30 & 0.32 & 0.08 & 61.8\% & 0.0\% & 85.7\%\tabularnewline
		RF00390 & 6 & 23 & 0.28 & 0.20 & 0.14 & 0.37 & 34.8\% & 0.0\% & 93.6\%\tabularnewline
		\rowcolor{black!20} RF00442 & 97 & 177 & 0.23 & 0.24 & 0.34 & 0.19 & 58.3\% & 39.0\% & 63.7\%\tabularnewline
		RF00458 & 7 & 210 & 0.30 & 0.18 & 0.20 & 0.32 & 38.0\% & 5.4\% & 54.9\%\tabularnewline
		\rowcolor{black!20} RF00480 & 145 & 52 & 0.24 & 0.20 & 0.26 & 0.30 & 45.7\% & 0.2\% & 82.8\%\tabularnewline
		RF00488 & 5 & 625 & 0.24 & 0.17 & 0.23 & 0.36 & 39.8\% & 9.4\% & 63.8\%\tabularnewline
		\rowcolor{black!20} RF00500 & 5 & 46 & 0.25 & 0.26 & 0.31 & 0.18 & 57.1\% & 1.7\% & 97.1\%\tabularnewline
		RF00504 & 44 & 215 & 0.28 & 0.25 & 0.31 & 0.17 & 55.7\% & 53.1\% & 55.1\%\tabularnewline
		\rowcolor{black!20} RF00505 & 5 & 66 & 0.13 & 0.29 & 0.25 & 0.33 & 54.0\% & 1.8\% & 86.4\%\tabularnewline
		RF00843 & 4 & 101 & 0.25 & 0.25 & 0.27 & 0.23 & 52.2\% & 3.2\% & 84.1\%\tabularnewline
		\rowcolor{black!20} RF01051 & 155 & 136 & 0.32 & 0.22 & 0.28 & 0.17 & 50.1\% & 36.2\% & 59.8\%\tabularnewline
		RF01054 & 14 & 132 & 0.31 & 0.20 & 0.20 & 0.29 & 39.9\% & 20.6\% & 70.6\%\tabularnewline
		\rowcolor{black!20} RF01073 & 7 & 63 & 0.21 & 0.28 & 0.36 & 0.15 & 63.7\% & 2.0\% & 76.7\%\tabularnewline
		RF01357 & 3 & 37 & 0.24 & 0.25 & 0.24 & 0.26 & 49.5\% & 0.0\% & 91.0\%\tabularnewline
		\rowcolor{black!20} RF01380 & 22 & 19 & 0.18 & 0.25 & 0.41 & 0.16 & 66.4\% & 0.0\% & 93.1\%\tabularnewline
		RF01381 & 19 & 24 & 0.32 & 0.13 & 0.42 & 0.14 & 54.6\% & 3.9\% & 90.3\%\tabularnewline
		\rowcolor{black!20} RF01510 & 3 & 64 & 0.31 & 0.23 & 0.21 & 0.25 & 44.2\% & 1.0\% & 74.1\%\tabularnewline
		RF01689 & 144 & 175 & 0.31 & 0.19 & 0.25 & 0.25 & 44.0\% & 25.3\% & 78.7\%\tabularnewline
		\rowcolor{black!20} RF01725 & 437 & 239 & 0.33 & 0.21 & 0.25 & 0.21 & 45.7\% & 58.6\% & 57.1\%\tabularnewline
		RF01727 & 53 & 54 & 0.24 & 0.28 & 0.27 & 0.22 & 54.6\% & 9.8\% & 67.1\%\tabularnewline
		\rowcolor{black!20} RF01734 & 287 & 225 & 0.24 & 0.27 & 0.25 & 0.24 & 51.8\% & 69.2\% & 57.7\%\tabularnewline
		RF01739 & 956 & 274 & 0.32 & 0.19 & 0.26 & 0.22 & 45.6\% & 79.1\% & 70.4\%\tabularnewline
		\rowcolor{black!20} RF01750 & 182 & 319 & 0.22 & 0.27 & 0.33 & 0.18 & 60.0\% & 70.3\% & 57.5\%\tabularnewline
		RF01763 & 39 & 89 & 0.22 & 0.34 & 0.33 & 0.12 & 66.8\% & 27.3\% & 64.0\%\tabularnewline
		\rowcolor{black!20} RF01786 & 54 & 113 & 0.28 & 0.18 & 0.27 & 0.27 & 45.6\% & 24.8\% & 55.3\%\tabularnewline
		RF01807 & 12 & 272 & 0.29 & 0.19 & 0.23 & 0.29 & 41.9\% & 24.0\% & 77.9\%\tabularnewline
		\rowcolor{black!20} RF01826 & 6 & 69 & 0.36 & 0.16 & 0.22 & 0.25 & 38.5\% & 4.6\% & 78.9\%\tabularnewline
		RF01831 & 97 & 179 & 0.25 & 0.20 & 0.30 & 0.25 & 50.4\% & 44.3\% & 61.1\%\tabularnewline
		\rowcolor{black!20} RF01846 & 66 & 624 & 0.22 & 0.22 & 0.23 & 0.32 & 45.2\% & 53.1\% & 58.2\%\tabularnewline
		RF01852 & 109 & 119 & 0.16 & 0.28 & 0.33 & 0.23 & 60.8\% & 23.7\% & 57.3\%\tabularnewline
		\rowcolor{black!20} RF01854 & 92 & 315 & 0.23 & 0.23 & 0.31 & 0.24 & 53.7\% & 38.4\% & 60.1\%\tabularnewline
		RF01857 & 53 & 363 & 0.19 & 0.29 & 0.36 & 0.17 & 64.5\% & 15.6\% & 53.2\%\tabularnewline
		\rowcolor{black!20} RF01959 & 86 & 1958 & 0.23 & 0.26 & 0.33 & 0.18 & 58.8\% & 24.2\% & 75.7\%\tabularnewline
		RF01960 & 91 & 3277 & 0.27 & 0.21 & 0.26 & 0.26 & 46.9\% & 42.6\% & 62.9\%\tabularnewline
		\rowcolor{black!20} RF01998 & 237 & 175 & 0.29 & 0.21 & 0.32 & 0.17 & 53.6\% & 51.6\% & 58.5\%\tabularnewline
		RF02001 & 406 & 403 & 0.31 & 0.20 & 0.31 & 0.18 & 51.3\% & 57.1\% & 55.5\%\tabularnewline
		\rowcolor{black!20} RF02012 & 244 & 267 & 0.26 & 0.24 & 0.29 & 0.21 & 53.0\% & 46.2\% & 53.0\%\tabularnewline
		RF02095 & 20 & 87 & 0.26 & 0.20 & 0.22 & 0.32 & 41.8\% & 7.1\% & 83.7\%\tabularnewline
		\rowcolor{black!20} RF02253 & 29 & 32 & 0.26 & 0.21 & 0.21 & 0.31 & 42.5\% & 2.8\% & 58.4\%\tabularnewline
		RF02348 & 35 & 110 & 0.32 & 0.18 & 0.19 & 0.31 & 37.6\% & 16.9\% & 80.5\%\tabularnewline
		\rowcolor{black!20} RF02359 & 5 & 36 & 0.31 & 0.28 & 0.18 & 0.22 & 46.9\% & 0.0\% & 87.5\%\tabularnewline
		RF02519 & 4 & 34 & 0.32 & 0.18 & 0.23 & 0.27 & 40.4\% & 0.0\% & 87.7\%\tabularnewline
		\rowcolor{black!20} RF02540 & 91 & 4236 & 0.25 & 0.24 & 0.32 & 0.19 & 56.4\% & 29.5\% & 68.6\%\tabularnewline
		RF02541 & 102 & 5241 & 0.27 & 0.22 & 0.31 & 0.20 & 52.9\% & 43.6\% & 69.8\%\tabularnewline
		\rowcolor{black!20} RF02542 & 46 & 1752 & 0.28 & 0.19 & 0.31 & 0.23 & 49.4\% & 23.6\% & 67.8\%\tabularnewline
		RF02543 & 88 & 8395 & 0.27 & 0.20 & 0.27 & 0.25 & 47.3\% & 57.3\% & 66.0\%\tabularnewline
		\rowcolor{black!20} RF02545 & 4 & 634 & 0.39 & 0.07 & 0.10 & 0.43 & 17.8\% & 1.6\% & 83.1\%\tabularnewline
		RF02546 & 6 & 573 & 0.40 & 0.09 & 0.13 & 0.38 & 21.5\% & 22.1\% & 77.1\%\tabularnewline
		\rowcolor{black!20} RF02553 & 5 & 124 & 0.21 & 0.26 & 0.28 & 0.24 & 54.4\% & 7.7\% & 67.1\%\tabularnewline
		RF02680 & 28 & 105 & 0.20 & 0.31 & 0.31 & 0.19 & 61.5\% & 5.0\% & 82.3\%\tabularnewline
		\rowcolor{black!20} RF02683 & 82 & 235 & 0.28 & 0.21 & 0.30 & 0.20 & 51.5\% & 57.2\% & 64.7\%\tabularnewline
		RF02796 & 4 & 75 & 0.14 & 0.37 & 0.38 & 0.12 & 74.4\% & 7.7\% & 88.4\%\tabularnewline
		\bottomrule 
	\end{longtable}
\end{landscape}

\begin{landscape}
	\begin{table}
		\centering
		\captionsetup{justification=centering}
		\caption{\label{tab:permutations} Maximum log-likelihood (MLL), structure information entropy ($H$), maximum information entropy ($H_{\text{max}}$), and normalised\\structure information entropy $(H / H_{\text{max}})$ values for nine different datasets and for two random permutations ($p_1$ and $p_2$) of those datasets.}
		\begin{tabular}{cccccccccccccc}
			\toprule 
			Dataset & MLL  & $\Delta$MLL & Length & $H$ & $H_{\text{max}}$ & $H / H_{\text{max}}$  & $\Delta$MLL & ${\Delta}H$ & ${\Delta}H / H_{\text{max}}$ & $\Delta$MLL & ${\Delta}H$ & ${\Delta}H / H_{\text{max}}$\\
			& & unpaired & & & & &  $p_{1}$ & $p_{1}$  & $p_{1}$ &  $p_{2}$ & $p_{2}$  & $p_{2}$\\
			\midrule
			\rowcolor{black!20} WDV & -10731.6 & -88.8 & 2755 & 1187.7 & 3806.9 & 0.312 & -50.8 & +276.6 & +0.073 & -56.4 & +365.3 & +0.096\tabularnewline
			MSV & -15341.5 & -270.6 & 2755 & 1484.9 & 3806.9 & 0.390 & -245.9 & +99.3 & +0.026 & -234.8 & +10.7 & +0.003\tabularnewline
			\rowcolor{black!20} RF00001 & -27897.7 & -3605.0 & 230 & 1.4 & 307.6 & 0.005 & -2509.6 & +6.4 & +0.021 & -2539.9 & +6.2 & +0.020\tabularnewline
			RF00002 & -4399.1 & -162.5 & 207 & 29.2 & 275.9 & 0.106 & -115.4 & +2.7 & +0.010 & -100.6 & +13.1 & +0.047\tabularnewline
			\rowcolor{black!20} RF00003 & -4653.0 & -322.5 & 203 & 14.7 & 270.4 & 0.054 & -255.8 & -0.3 & -0.001 & -268.5 & -3.6 & -0.013\tabularnewline
			RF00004 & -16716.6 & -1733.6 & 278 & 7.9 & 373.8 & 0.021 & -1085.6 & +7.6 & +0.020 & -1301.3 & +18.0 & +0.048\tabularnewline
			\rowcolor{black!20} Hepatitis A & -63755.3 & -434.3 & 7572 & 3327.1 & 10490.7 & 0.317 & -221.0 & +720.0 & +0.069 & -200.1 & +586.8 & +0.056\tabularnewline
			Rhinovirus A & -217136.2 & -6905.2 & 7308 & 1524.4 & 10124.4 & 0.151 & -1118.7 & +135.1 & +0.013 & -1120.7 & +127.6 & +0.013\tabularnewline
			\rowcolor{black!20} HPV1 & -64966.3 & -438.5 & 7668 & 3023.8 & 10624.0 & 0.285 & -281.6 & +541.7 & +0.051 & -306.4 & +810.8 & +0.076\tabularnewline										
		\end{tabular}
	\end{table}
\end{landscape}

\begin{figure}
	\centering
	\includegraphics[width=0.8\columnwidth]{figures/outside_algorithm_timings.pdf}
	\caption{Outside algorithm timings in seconds ($\text{log}_{10}$ axis) as a function of the number of alignment sites, with the fold speed-up of the GPU version over the CPU version indicated above the GPU timings.}
	\label{fig:outsidetimings}%
\end{figure}

\begin{landscape}
	\begin{longtable}{ccccccccccccccccc}
		\caption{\label{tab:mles} Maximum likelihood parameter estimates. Datasets where recombination was accounted for are denoted with an (r) next to the name.} &  \\ \toprule
		                             Dataset                              &           Model            & A$\leftrightarrow$C & A$\leftrightarrow$G & A$\leftrightarrow$U & C$\leftrightarrow$G & C$\leftrightarrow$U & G$\leftrightarrow$U & $\hat{\pi}_{\text{A}}$ & $\hat{\pi}_{\text{C}}$ & $\hat{\pi}_{\text{G}}$ & $\hat{\pi}_{\text{U}}$ & $\lambda_{\text{GC}}$ & $\lambda_{\text{AU}}$ & $\lambda_{\text{GU}}$ &    MLL    & \Delta  \\ \midrule
		                \endfirsthead
		\toprule
	Dataset                 &           Model            & A$\leftrightarrow$C & A$\leftrightarrow$G & A$\leftrightarrow$U & C$\leftrightarrow$G & C$\leftrightarrow$U & G$\leftrightarrow$U & $\hat{\pi}_{\text{A}}$ & $\hat{\pi}_{\text{C}}$ & $\hat{\pi}_{\text{G}}$ & $\hat{\pi}_{\text{U}}$ & $\lambda_{\text{GC}}$ & $\lambda_{\text{AU}}$ & $\lambda_{\text{GU}}$ &    MLL    & \Delta  \\ \midrule
		                            \endhead
 & unpaired & 1.25 & 2.77 & 1.56 & 1.85 & 3.37 & 1.99 & 0.28 & 0.18 & 0.21 & 0.33 & 1.00 & 1.00 & 1.00 & -32524.0 & -\\*
BCTV & $\lambda_{\text{GU}}$ := 1 & 1.77 & 3.39 & 1.96 & 2.31 & 4.51 & 2.25 & 0.27 & 0.16 & 0.22 & 0.35 & 4.63 & 3.60 & 1.00 & -32033.1 & 490.84\\*
& unconstrained & 1.77 & 3.37 & 1.96 & 2.32 & 4.43 & 2.26 & 0.27 & 0.16 & 0.22 & 0.35 & 4.68 & 3.66 & 1.08 & -32032.9 & 0.18\\*
\midrule
& unpaired & 1.18 & 2.73 & 1.55 & 1.59 & 3.27 & 1.87 & 0.28 & 0.18 & 0.21 & 0.33 & 1.00 & 1.00 & 1.00 & -30422.8 & -\\*
BCTV (r) & $\lambda_{\text{GU}}$ := 1 & 1.67 & 3.29 & 1.75 & 2.27 & 4.60 & 2.16 & 0.28 & 0.15 & 0.22 & 0.35 & 4.04 & 2.85 & 1.00 & -30013.7 & 409.09\\*
& unconstrained & 1.68 & 3.28 & 1.75 & 2.29 & 4.53 & 2.17 & 0.28 & 0.15 & 0.22 & 0.35 & 4.09 & 2.88 & 1.06 & -30013.6 & 0.10\\*
\midrule
& unpaired & 1.15 & 4.08 & 1.13 & 0.73 & 3.61 & 0.64 & 0.34 & 0.22 & 0.18 & 0.26 & 1.00 & 1.00 & 1.00 & -32215.9 & -\\*
Bocavirus & $\lambda_{\text{GU}}$ := 1 & 1.37 & 5.06 & 1.14 & 1.06 & 4.63 & 0.83 & 0.38 & 0.20 & 0.16 & 0.26 & 4.49 & 2.61 & 1.00 & -31941.8 & 274.11\\*
& unconstrained & 1.37 & 5.04 & 1.14 & 1.06 & 4.63 & 0.83 & 0.38 & 0.20 & 0.16 & 0.26 & 4.50 & 2.63 & 1.00 & -31941.8 & 0.00\\*
\midrule
& unpaired & 1.17 & 4.25 & 1.19 & 0.68 & 3.64 & 0.62 & 0.34 & 0.22 & 0.18 & 0.26 & 1.00 & 1.00 & 1.00 & -30290.8 & -\\*
Bocavirus (r) & $\lambda_{\text{GU}}$ := 1 & 1.35 & 5.12 & 1.18 & 0.97 & 4.51 & 0.80 & 0.37 & 0.20 & 0.16 & 0.26 & 4.14 & 2.51 & 1.00 & -30058.9 & 231.93\\*
& unconstrained & 1.35 & 5.12 & 1.18 & 0.97 & 4.51 & 0.80 & 0.37 & 0.20 & 0.16 & 0.26 & 4.14 & 2.51 & 1.00 & -30058.9 & 0.00\\*
\midrule
& unpaired & 0.88 & 5.47 & 1.15 & 0.45 & 7.19 & 0.83 & 0.24 & 0.31 & 0.25 & 0.20 & 1.00 & 1.00 & 1.00 & -117138.2 & -\\*
FMDV & $\lambda_{\text{GU}}$ := 1 & 0.98 & 5.86 & 1.18 & 0.49 & 8.06 & 0.82 & 0.24 & 0.30 & 0.25 & 0.21 & 2.78 & 2.99 & 1.00 & -115217.9 & 1920.27\\*
& unconstrained & 0.94 & 5.96 & 1.11 & 0.72 & 7.96 & 1.10 & 0.30 & 0.31 & 0.19 & 0.19 & 4.67 & 3.60 & 2.75 & -114881.3 & 336.64\\*
\midrule
& unpaired & 0.89 & 5.22 & 1.17 & 0.40 & 7.33 & 0.82 & 0.24 & 0.31 & 0.25 & 0.20 & 1.00 & 1.00 & 1.00 & -114501.4 & -\\*
FMDV (r) & $\lambda_{\text{GU}}$ := 1 & 0.95 & 5.67 & 1.22 & 0.43 & 7.94 & 0.84 & 0.24 & 0.32 & 0.25 & 0.20 & 2.66 & 3.07 & 1.00 & -112652.7 & 1848.70\\*
& unconstrained & 0.96 & 5.80 & 1.30 & 0.57 & 8.00 & 1.04 & 0.28 & 0.33 & 0.21 & 0.19 & 4.02 & 3.73 & 2.50 & -112441.2 & 211.53\\*
\midrule
& unpaired & 0.78 & 4.48 & 0.65 & 0.60 & 10.80 & 0.34 & 0.30 & 0.13 & 0.21 & 0.36 & 1.00 & 1.00 & 1.00 & -64189.1 & -\\*
Hepatitis A & $\lambda_{\text{GU}}$ := 1 & 0.87 & 4.94 & 0.66 & 0.68 & 12.03 & 0.34 & 0.30 & 0.12 & 0.21 & 0.38 & 3.34 & 1.94 & 1.00 & -63875.0 & 314.13\\*
& unconstrained & 0.89 & 4.84 & 0.65 & 0.73 & 12.15 & 0.35 & 0.31 & 0.12 & 0.20 & 0.38 & 3.65 & 2.01 & 1.28 & -63872.7 & 2.33\\*
\midrule
& unpaired & 0.79 & 4.43 & 0.65 & 0.60 & 10.84 & 0.34 & 0.30 & 0.13 & 0.21 & 0.36 & 1.00 & 1.00 & 1.00 & -63413.1 & -\\*
Hepatitis A (r) & $\lambda_{\text{GU}}$ := 1 & 0.89 & 4.84 & 0.66 & 0.67 & 12.14 & 0.35 & 0.30 & 0.12 & 0.21 & 0.37 & 3.27 & 1.91 & 1.00 & -63131.9 & 281.17\\*
& unconstrained & 0.93 & 4.75 & 0.63 & 0.73 & 12.26 & 0.35 & 0.31 & 0.11 & 0.19 & 0.38 & 3.59 & 1.91 & 1.30 & -63128.6 & 3.27\\*
\midrule
& unpaired & 0.99 & 4.99 & 1.51 & 0.50 & 6.77 & 0.64 & 0.28 & 0.24 & 0.23 & 0.24 & 1.00 & 1.00 & 1.00 & -65404.3 & -\\*
H. poliovirus 1 & $\lambda_{\text{GU}}$ := 1 & 1.02 & 5.25 & 1.60 & 0.47 & 7.61 & 0.68 & 0.29 & 0.24 & 0.23 & 0.24 & 2.70 & 2.54 & 1.00 & -65087.4 & 316.91\\*
& unconstrained & 1.07 & 5.20 & 1.83 & 0.67 & 7.55 & 0.95 & 0.34 & 0.27 & 0.19 & 0.21 & 3.85 & 3.41 & 3.52 & -64955.2 & 132.18\\*
\midrule
& unpaired & 0.89 & 4.83 & 1.46 & 0.47 & 6.55 & 0.58 & 0.29 & 0.25 & 0.23 & 0.24 & 1.00 & 1.00 & 1.00 & -61490.0 & -\\*
H. poliovirus 1 (r) & $\lambda_{\text{GU}}$ := 1 & 0.89 & 4.98 & 1.50 & 0.45 & 7.18 & 0.59 & 0.29 & 0.24 & 0.23 & 0.24 & 2.44 & 2.25 & 1.00 & -61322.2 & 167.87\\*
& unconstrained & 0.90 & 5.03 & 1.68 & 0.68 & 7.27 & 0.92 & 0.34 & 0.27 & 0.18 & 0.21 & 3.54 & 2.98 & 3.38 & -61181.8 & 140.32\\*
\midrule
& unpaired & 1.53 & 2.46 & 1.87 & 1.28 & 3.50 & 1.74 & 0.25 & 0.23 & 0.26 & 0.26 & 1.00 & 1.00 & 1.00 & -15563.3 & -\\*
MSV & $\lambda_{\text{GU}}$ := 1 & 2.01 & 2.98 & 1.96 & 1.90 & 4.63 & 2.06 & 0.27 & 0.20 & 0.25 & 0.29 & 4.84 & 3.58 & 1.00 & -15330.3 & 232.98\\*
& unconstrained & 2.00 & 2.96 & 2.00 & 1.94 & 4.47 & 2.14 & 0.28 & 0.20 & 0.24 & 0.28 & 5.18 & 3.82 & 1.35 & -15326.6 & 3.77\\*
\midrule
& unpaired & 1.53 & 2.46 & 1.84 & 1.28 & 3.53 & 1.68 & 0.25 & 0.23 & 0.26 & 0.26 & 1.00 & 1.00 & 1.00 & -15015.8 & -\\*
MSV (r) & $\lambda_{\text{GU}}$ := 1 & 1.99 & 2.94 & 1.89 & 1.91 & 4.59 & 1.93 & 0.27 & 0.19 & 0.25 & 0.29 & 4.68 & 3.45 & 1.00 & -14813.4 & 202.32\\*
& unconstrained & 1.99 & 2.94 & 1.89 & 1.91 & 4.58 & 1.93 & 0.27 & 0.20 & 0.25 & 0.29 & 4.68 & 3.46 & 1.00 & -14813.4 & 0.00\\*
\midrule
& unpaired & 0.80 & 2.06 & 1.63 & 0.88 & 3.63 & 1.03 & 0.26 & 0.26 & 0.26 & 0.22 & 1.00 & 1.00 & 1.00 & -31482.5 & -\\*
RF00001 & $\lambda_{\text{GU}}$ := 1 & 3.59 & 4.86 & 3.31 & 3.69 & 10.63 & 1.98 & 0.23 & 0.16 & 0.28 & 0.33 & 5.20 & 3.82 & 1.00 & -27916.2 & 3566.28\\*
& unconstrained & 3.61 & 4.99 & 3.25 & 4.66 & 8.48 & 2.84 & 0.30 & 0.20 & 0.21 & 0.29 & 6.99 & 4.62 & 2.15 & -27689.4 & 226.80\\*
\midrule
& unpaired & 0.91 & 2.31 & 1.81 & 0.88 & 3.73 & 1.03 & 0.24 & 0.27 & 0.27 & 0.22 & 1.00 & 1.00 & 1.00 & -31154.1 & -\\*
RF00001 (r) & $\lambda_{\text{GU}}$ := 1 & 3.92 & 4.90 & 3.49 & 3.87 & 10.91 & 1.89 & 0.23 & 0.16 & 0.29 & 0.33 & 5.07 & 3.91 & 1.00 & -27684.4 & 3469.73\\*
& unconstrained & 3.55 & 4.86 & 3.57 & 4.59 & 8.84 & 2.78 & 0.30 & 0.20 & 0.22 & 0.28 & 6.79 & 4.71 & 2.17 & -27473.0 & 211.41\\*
\midrule
& unpaired & 0.86 & 2.27 & 1.82 & 0.62 & 3.29 & 1.04 & 0.19 & 0.23 & 0.31 & 0.27 & 1.00 & 1.00 & 1.00 & -4950.4 & -\\*
RF00003 & $\lambda_{\text{GU}}$ := 1 & 2.10 & 3.74 & 2.44 & 1.35 & 5.17 & 1.34 & 0.16 & 0.17 & 0.31 & 0.35 & 4.01 & 3.19 & 1.00 & -4690.8 & 259.61\\*
& unconstrained & 1.74 & 4.02 & 2.27 & 2.29 & 4.68 & 2.36 & 0.24 & 0.20 & 0.23 & 0.34 & 6.48 & 3.59 & 2.57 & -4644.2 & 46.57\\*
\midrule
& unpaired & 0.76 & 2.30 & 1.76 & 0.62 & 3.19 & 1.08 & 0.20 & 0.23 & 0.29 & 0.28 & 1.00 & 1.00 & 1.00 & -4863.2 & -\\*
RF00003 (r) & $\lambda_{\text{GU}}$ := 1 & 1.93 & 3.93 & 2.58 & 1.23 & 5.16 & 1.39 & 0.16 & 0.18 & 0.31 & 0.35 & 3.89 & 3.24 & 1.00 & -4625.9 & 237.26\\*
& unconstrained & 1.50 & 3.93 & 2.37 & 1.98 & 4.42 & 2.31 & 0.23 & 0.21 & 0.23 & 0.34 & 6.17 & 3.70 & 2.56 & -4582.4 & 43.51\\*
\midrule
& unpaired & 0.92 & 2.96 & 1.80 & 1.25 & 3.81 & 1.11 & 0.22 & 0.26 & 0.29 & 0.23 & 1.00 & 1.00 & 1.00 & -96281.7 & -\\*
RF00010 & $\lambda_{\text{GU}}$ := 1 & 1.73 & 3.81 & 2.05 & 2.33 & 4.91 & 1.20 & 0.22 & 0.21 & 0.29 & 0.28 & 4.12 & 3.75 & 1.00 & -87203.6 & 9078.11\\*
& unconstrained & 1.61 & 3.28 & 2.37 & 2.57 & 4.54 & 1.63 & 0.25 & 0.24 & 0.27 & 0.24 & 6.35 & 5.46 & 2.35 & -84239.2 & 2964.36\\*
\midrule
& unpaired & 0.99 & 3.13 & 1.93 & 1.25 & 4.18 & 1.12 & 0.22 & 0.26 & 0.29 & 0.22 & 1.00 & 1.00 & 1.00 & -94417.3 & -\\*
RF00010 (r) & $\lambda_{\text{GU}}$ := 1 & 2.12 & 5.03 & 2.78 & 2.17 & 6.16 & 1.29 & 0.20 & 0.22 & 0.31 & 0.28 & 3.95 & 3.68 & 1.00 & -85862.1 & 8555.22\\*
& unconstrained & 1.80 & 3.80 & 2.91 & 2.33 & 5.29 & 1.63 & 0.25 & 0.23 & 0.29 & 0.23 & 5.53 & 5.08 & 2.32 & -85064.8 & 797.29\\*
\midrule
& unpaired & 1.01 & 2.50 & 2.30 & 0.78 & 2.77 & 1.26 & 0.27 & 0.25 & 0.25 & 0.23 & 1.00 & 1.00 & 1.00 & -11034.7 & -\\*
RF00379 & $\lambda_{\text{GU}}$ := 1 & 1.49 & 2.63 & 2.25 & 1.16 & 3.52 & 1.44 & 0.30 & 0.20 & 0.25 & 0.25 & 5.72 & 3.02 & 1.00 & -10500.4 & 534.26\\*
& unconstrained & 1.36 & 2.54 & 2.29 & 1.20 & 3.52 & 1.59 & 0.31 & 0.21 & 0.24 & 0.24 & 7.60 & 3.63 & 1.97 & -10461.6 & 38.78\\*
\midrule
& unpaired & 0.97 & 2.34 & 2.18 & 0.70 & 2.43 & 1.06 & 0.26 & 0.25 & 0.25 & 0.23 & 1.00 & 1.00 & 1.00 & -11033.0 & -\\*
RF00379 (r) & $\lambda_{\text{GU}}$ := 1 & 1.52 & 2.72 & 2.32 & 1.20 & 3.69 & 1.41 & 0.30 & 0.20 & 0.25 & 0.25 & 5.63 & 3.11 & 1.00 & -10503.7 & 529.21\\*
& unconstrained & 1.34 & 2.66 & 2.36 & 1.24 & 3.73 & 1.60 & 0.31 & 0.21 & 0.24 & 0.24 & 7.69 & 3.70 & 1.96 & -10468.4 & 35.31\\*
\midrule
& unpaired & 1.73 & 2.48 & 2.00 & 1.43 & 3.41 & 1.42 & 0.21 & 0.19 & 0.24 & 0.36 & 1.00 & 1.00 & 1.00 & -11513.7 & -\\*
RF01846 & $\lambda_{\text{GU}}$ := 1 & 3.03 & 3.41 & 2.45 & 2.51 & 4.32 & 1.73 & 0.18 & 0.16 & 0.23 & 0.42 & 3.13 & 2.33 & 1.00 & -11065.8 & 447.84\\*
& unconstrained & 2.98 & 3.67 & 2.73 & 3.40 & 4.17 & 2.92 & 0.22 & 0.19 & 0.18 & 0.41 & 4.76 & 2.79 & 2.18 & -10964.1 & 101.72\\*
\midrule
& unpaired & 1.49 & 2.42 & 1.85 & 1.12 & 2.81 & 1.28 & 0.20 & 0.20 & 0.23 & 0.36 & 1.00 & 1.00 & 1.00 & -10766.3 & -\\*
RF01846 (r) & $\lambda_{\text{GU}}$ := 1 & 3.00 & 3.49 & 2.55 & 2.07 & 4.04 & 1.60 & 0.17 & 0.17 & 0.24 & 0.42 & 3.01 & 2.35 & 1.00 & -10366.6 & 399.66\\*
& unconstrained & 3.06 & 3.58 & 2.69 & 2.97 & 3.74 & 2.41 & 0.21 & 0.19 & 0.18 & 0.42 & 4.45 & 2.75 & 2.10 & -10294.9 & 71.74\\*
\midrule
& unpaired & 0.68 & 5.56 & 0.85 & 0.65 & 6.70 & 0.35 & 0.36 & 0.18 & 0.13 & 0.32 & 1.00 & 1.00 & 1.00 & -224049.3 & -\\*
Rhinovirus A & $\lambda_{\text{GU}}$ := 1 & 0.67 & 6.07 & 0.76 & 0.58 & 8.28 & 0.30 & 0.36 & 0.18 & 0.14 & 0.31 & 5.71 & 3.24 & 1.00 & -220251.0 & 3798.30\\*
& unconstrained & 1.37 & 5.52 & 1.01 & 1.65 & 9.00 & 0.44 & 0.45 & 0.15 & 0.12 & 0.28 & 12.43 & 6.99 & 10.63 & -217995.1 & 2255.91\\*
\midrule
& unpaired & 0.68 & 5.59 & 0.85 & 0.65 & 6.69 & 0.34 & 0.36 & 0.19 & 0.13 & 0.33 & 1.00 & 1.00 & 1.00 & -223084.0 & -\\*
Rhinovirus A (r) & $\lambda_{\text{GU}}$ := 1 & 0.66 & 5.95 & 0.76 & 0.59 & 8.36 & 0.34 & 0.37 & 0.18 & 0.14 & 0.31 & 5.50 & 3.13 & 1.00 & -219313.4 & 3770.59\\*
& unconstrained & 1.33 & 5.42 & 0.93 & 1.72 & 9.13 & 0.45 & 0.46 & 0.16 & 0.11 & 0.27 & 10.07 & 5.26 & 8.70 & -217124.5 & 2188.94\\*
\midrule
& unpaired & 1.20 & 3.69 & 1.27 & 0.75 & 4.45 & 0.67 & 0.28 & 0.19 & 0.24 & 0.30 & 1.00 & 1.00 & 1.00 & -89261.5 & -\\*
Tobamovirus & $\lambda_{\text{GU}}$ := 1 & 1.42 & 4.04 & 1.35 & 0.85 & 5.32 & 0.69 & 0.28 & 0.17 & 0.24 & 0.30 & 2.37 & 1.95 & 1.00 & -88851.5 & 410.00\\*
& unconstrained & 1.40 & 3.85 & 1.42 & 0.98 & 4.97 & 0.85 & 0.31 & 0.19 & 0.22 & 0.28 & 3.01 & 2.41 & 2.17 & -88760.7 & 90.81\\*
\midrule
& unpaired & 1.19 & 3.66 & 1.26 & 0.76 & 4.53 & 0.66 & 0.28 & 0.19 & 0.24 & 0.30 & 1.00 & 1.00 & 1.00 & -88185.3 & -\\*
Tobamovirus (r) & $\lambda_{\text{GU}}$ := 1 & 1.40 & 4.00 & 1.33 & 0.86 & 5.38 & 0.69 & 0.29 & 0.17 & 0.24 & 0.30 & 2.39 & 1.95 & 1.00 & -87792.1 & 393.18\\*
& unconstrained & 1.38 & 3.81 & 1.41 & 1.01 & 5.02 & 0.86 & 0.32 & 0.19 & 0.22 & 0.28 & 3.03 & 2.43 & 2.23 & -87705.2 & 86.96\\*
\midrule
& unpaired & 0.90 & 1.79 & 1.18 & 2.07 & 2.73 & 1.16 & 0.28 & 0.18 & 0.21 & 0.33 & 1.00 & 1.00 & 1.00 & -41032.4 & -\\*
TYLCV & $\lambda_{\text{GU}}$ := 1 & 1.14 & 2.26 & 1.37 & 2.90 & 3.24 & 1.41 & 0.28 & 0.17 & 0.20 & 0.35 & 4.20 & 2.86 & 1.00 & -40701.9 & 330.45\\*
& unconstrained & 1.16 & 2.17 & 1.45 & 2.97 & 3.06 & 1.50 & 0.29 & 0.17 & 0.20 & 0.34 & 4.42 & 3.13 & 1.50 & -40697.8 & 4.12\\*
\midrule
& unpaired & 0.87 & 1.80 & 1.20 & 2.04 & 2.67 & 1.13 & 0.29 & 0.18 & 0.21 & 0.32 & 1.00 & 1.00 & 1.00 & -39232.2 & -\\*
TYLCV (r) & $\lambda_{\text{GU}}$ := 1 & 1.11 & 2.22 & 1.55 & 2.43 & 3.08 & 1.34 & 0.27 & 0.18 & 0.22 & 0.33 & 3.34 & 3.00 & 1.00 & -38974.1 & 258.11\\*
& unconstrained & 1.11 & 2.23 & 1.54 & 2.46 & 3.10 & 1.34 & 0.27 & 0.18 & 0.22 & 0.33 & 3.38 & 2.98 & 1.00 & -38974.1 & 0.00\\*
\midrule
& unpaired & 1.65 & 2.96 & 2.09 & 1.64 & 4.86 & 2.47 & 0.25 & 0.22 & 0.27 & 0.26 & 1.00 & 1.00 & 1.00 & -10795.9 & -\\*
WDF & $\lambda_{\text{GU}}$ := 1 & 1.85 & 2.96 & 1.99 & 1.89 & 5.55 & 2.47 & 0.26 & 0.19 & 0.27 & 0.28 & 4.25 & 3.39 & 1.00 & -10755.0 & 40.97\\*
& unconstrained & 1.85 & 2.95 & 1.99 & 1.88 & 5.54 & 2.48 & 0.26 & 0.19 & 0.27 & 0.28 & 4.32 & 3.44 & 1.04 & -10754.9 & 0.04\\*
\midrule
& unpaired & 1.54 & 2.72 & 1.97 & 1.46 & 4.59 & 2.21 & 0.25 & 0.22 & 0.27 & 0.26 & 1.00 & 1.00 & 1.00 & -10429.0 & -\\*
WDF (r) & $\lambda_{\text{GU}}$ := 1 & 1.82 & 2.82 & 1.83 & 1.91 & 5.49 & 2.32 & 0.27 & 0.18 & 0.26 & 0.29 & 4.31 & 3.02 & 1.00 & -10395.9 & 33.17\\*
& unconstrained & 1.84 & 2.81 & 1.88 & 1.90 & 5.53 & 2.34 & 0.27 & 0.18 & 0.26 & 0.28 & 4.39 & 3.14 & 1.04 & -10395.9 & 0.00\\*
\bottomrule
	\end{longtable}
\end{landscape}

\begin{landscape}
	\begin{longtable}{cccccccccccccc}
		\caption{Secondary structure prediction benchmarks of 99 RFAM datasets.}\\
		\toprule
		& & & & & & Weighted mountain & Mountain\\
		Dataset & Method & Precision & Recall  & F-score & MCC & similarity & similarity (p=1)\\
		\midrule
		\endfirsthead
		\toprule
		& & & & & & Weighted mountain & Mountain\\
		Dataset & Method & Precision & Recall  & F-score & MCC & similarity & similarity (p=1)\\
		\midrule
		\endhead
		   & Our method & 0.706 & 0.706 & 0.706 & 0.706 & 0.951 & 0.979\\*
		  RF00001 & PPfold & 0.714 & \textbf{0.735} & \textbf{0.725} & \textbf{0.724} & \textbf{0.964} & \textbf{0.991} \\*
		  & RNAalifold & \textbf{0.840} & 0.618 & 0.712 & 0.720 & 0.910 & 0.971 \tabularnewline
		  \midrule
		  & Our method & 0.818 & 0.720 & \textbf{0.766} & \textbf{0.767} & 0.893 & \textbf{0.984}\\*
		  RF00002 & PPfold & 0.704 & \textbf{0.760} & 0.731 & 0.731 & \textbf{0.906} & 0.981 \\*
		  & RNAalifold & \textbf{1.000} & 0.480 & 0.649 & 0.693 & 0.874 & 0.952 \tabularnewline
		  \midrule
		  & Our method & 0.800 & \textbf{0.900} & 0.847 & 0.848 & 0.911 & 0.976\\*
		  RF00003 & PPfold & \textbf{0.900} & 0.900 & \textbf{0.900} & \textbf{0.900} & \textbf{0.948} & \textbf{0.986} \\*
		  & RNAalifold & 0.897 & 0.875 & 0.886 & 0.886 & 0.931 & 0.982 \tabularnewline
		  \midrule
		  & Our method & 0.815 & \textbf{0.978} & 0.889 & 0.892 & 0.920 & 0.978\\*
		  RF00004 & PPfold & 0.913 & 0.933 & 0.923 & 0.923 & 0.949 & \textbf{0.996} \\*
		  & RNAalifold & \textbf{1.000} & 0.889 & \textbf{0.941} & \textbf{0.943} & \textbf{0.964} & 0.994 \tabularnewline
		  \midrule
		  & Our method & 0.909 & \textbf{0.952} & 0.930 & 0.930 & 0.948 & 0.994\\*
		  RF00005 & PPfold & 0.500 & 0.714 & 0.588 & 0.596 & 0.839 & 0.976 \\*
		  & RNAalifold & \textbf{1.000} & 0.952 & \textbf{0.976} & \textbf{0.976} & \textbf{0.983} & \textbf{0.996} \tabularnewline
		  \midrule
		  & Our method & \textbf{1.000} & \textbf{0.933} & \textbf{0.966} & \textbf{0.966} & \textbf{0.976} & 0.955\\*
		  RF00008 & PPfold & 0.933 & 0.933 & 0.933 & 0.933 & 0.955 & 0.957 \\*
		  & RNAalifold & 0.875 & 0.933 & 0.903 & 0.933 & 0.970 & \textbf{0.989} \tabularnewline
		  \midrule
		  & Our method & 0.642 & \textbf{0.860} & 0.735 & 0.798 & 0.960 & 0.949\\*
		  RF00009 & PPfold & 0.661 & 0.780 & 0.716 & 0.765 & 0.973 & 0.963 \\*
		  & RNAalifold & \textbf{0.829} & 0.680 & \textbf{0.747} & \textbf{0.825} & \textbf{0.974} & \textbf{0.990} \tabularnewline
		  \midrule
		  & Our method & 0.632 & \textbf{0.960} & \textbf{0.762} & \textbf{0.849} & 0.922 & 0.914\\*
		  RF00010 & PPfold & 0.591 & 0.907 & 0.716 & 0.797 & 0.918 & 0.912 \\*
		  & RNAalifold & \textbf{0.667} & 0.720 & 0.692 & 0.779 & \textbf{0.960} & \textbf{0.935} \tabularnewline
		  \midrule
		  & Our method & 0.676 & 0.869 & 0.760 & 0.777 & 0.914 & 0.944\\*
		  RF00011 & PPfold & 0.634 & 0.845 & 0.724 & 0.742 & 0.895 & 0.952 \\*
		  & RNAalifold & \textbf{0.856} & \textbf{0.917} & \textbf{0.885} & \textbf{0.886} & \textbf{0.969} & \textbf{0.987} \tabularnewline
		  \midrule
		  & Our method & 0.889 & \textbf{0.980} & \textbf{0.932} & \textbf{0.960} & \textbf{0.962} & \textbf{0.988}\\*
		  RF00013 & PPfold & \textbf{0.976} & 0.837 & 0.901 & 0.915 & 0.947 & 0.918 \\*
		  & RNAalifold & 0.932 & 0.837 & 0.882 & 0.883 & 0.925 & 0.902 \tabularnewline
		  \midrule
		  & Our method & 0.718 & \textbf{0.903} & 0.800 & 0.805 & 0.925 & 0.984\\*
		  RF00015 & PPfold & 0.700 & 0.903 & 0.789 & 0.795 & 0.908 & 0.983 \\*
		  & RNAalifold & \textbf{1.000} & 0.774 & \textbf{0.873} & \textbf{0.880} & \textbf{0.946} & \textbf{0.987} \tabularnewline
		  \midrule
		  & Our method & \textbf{0.990} & \textbf{0.842} & \textbf{0.910} & \textbf{0.913} & \textbf{0.912} & \textbf{0.934}\\*
		  RF00017 & PPfold & 0.959 & 0.783 & 0.862 & 0.867 & 0.883 & 0.908 \\*
		  & RNAalifold & 0.987 & 0.650 & 0.784 & 0.801 & 0.800 & 0.861 \tabularnewline
		  \midrule
		  & Our method & 0.853 & \textbf{0.967} & 0.906 & 0.908 & 0.943 & \textbf{0.989}\\*
		  RF00020 & PPfold & 0.879 & 0.967 & \textbf{0.921} & \textbf{0.922} & \textbf{0.947} & 0.988 \\*
		  & RNAalifold & \textbf{1.000} & 0.700 & 0.824 & 0.836 & 0.905 & 0.980 \tabularnewline
		  \midrule
		  & Our method & \textbf{0.210} & \textbf{0.512} & \textbf{0.298} & \textbf{0.340} & 0.864 & 0.869\\*
		  RF00023 & PPfold & 0.150 & 0.293 & 0.198 & 0.219 & 0.884 & 0.886 \\*
		  & RNAalifold & 0.196 & 0.220 & 0.207 & 0.207 & \textbf{0.917} & \textbf{0.946} \tabularnewline
		  \midrule
		  & Our method & 0.919 & \textbf{0.872} & 0.895 & 0.895 & 0.946 & 0.991\\*
		  RF00025 & PPfold & 0.968 & 0.769 & 0.857 & 0.863 & 0.924 & 0.987 \\*
		  & RNAalifold & \textbf{1.000} & 0.846 & \textbf{0.917} & \textbf{0.920} & \textbf{0.955} & \textbf{0.992} \tabularnewline
		  \midrule
		  & Our method & 0.278 & \textbf{1.000} & 0.435 & 0.542 & 0.879 & 0.983\\*
		  RF00026 & PPfold & 0.385 & 1.000 & 0.556 & 0.620 & 0.925 & 0.987 \\*
		  & RNAalifold & \textbf{1.000} & 1.000 & \textbf{1.000} & \textbf{1.000} & \textbf{1.000} & \textbf{1.000} \tabularnewline
		  \midrule
		  & Our method & \textbf{1.000} & \textbf{0.968} & \textbf{0.984} & \textbf{0.984} & \textbf{0.979} & \textbf{0.963}\\*
		  RF00027 & PPfold & 1.000 & 0.839 & 0.912 & 0.915 & 0.894 & 0.837 \\*
		  & RNAalifold & 1.000 & 0.742 & 0.852 & 0.861 & 0.830 & 0.842 \tabularnewline
		  \midrule
		  & Our method & 0.404 & 0.352 & 0.376 & 0.377 & \textbf{0.936} & 0.977\\*
		  RF00028 & PPfold & 0.459 & 0.315 & 0.374 & 0.380 & 0.934 & \textbf{0.980} \\*
		  & RNAalifold & \textbf{0.625} & \textbf{0.370} & \textbf{0.465} & \textbf{0.481} & 0.928 & 0.977 \tabularnewline
		  \midrule
		  & Our method & \textbf{1.000} & \textbf{1.000} & \textbf{1.000} & \textbf{1.000} & \textbf{1.000} & \textbf{1.000}\\*
		  RF00029 & PPfold & 1.000 & 0.947 & 0.973 & 0.973 & 0.989 & 0.996 \\*
		  & RNAalifold & 0.950 & 1.000 & 0.974 & 0.975 & 0.989 & 0.988 \tabularnewline
		  \midrule
		  & Our method & \textbf{1.000} & \textbf{1.000} & \textbf{1.000} & \textbf{1.000} & \textbf{1.000} & \textbf{1.000}\\*
		  RF00032 & PPfold & 1.000 & 1.000 & 1.000 & 1.000 & 1.000 & 1.000 \\*
		  & RNAalifold & 1.000 & 1.000 & 1.000 & 1.000 & 1.000 & 1.000 \tabularnewline
		  \midrule
		  & Our method & \textbf{1.000} & \textbf{0.933} & \textbf{0.966} & \textbf{0.965} & \textbf{0.944} & \textbf{0.989}\\*
		  RF00037 & PPfold & 1.000 & 0.933 & 0.966 & 0.965 & 0.944 & 0.925 \\*
		  & RNAalifold & 1.000 & 0.667 & 0.800 & 0.814 & 0.722 & 0.753 \tabularnewline
		  \midrule
		  & Our method & \textbf{0.312} & 0.116 & 0.169 & 0.190 & \textbf{0.729} & \textbf{0.908}\\*
		  RF00044 & PPfold & 0.312 & 0.116 & 0.169 & 0.190 & 0.729 & 0.908 \\*
		  & RNAalifold & 0.294 & \textbf{0.465} & \textbf{0.360} & \textbf{0.369} & 0.596 & 0.886 \tabularnewline
		  \midrule
		  & Our method & 0.714 & 0.870 & 0.784 & 0.788 & 0.945 & 0.962\\*
		  RF00050 & PPfold & 0.667 & \textbf{0.957} & 0.786 & 0.811 & 0.907 & 0.928 \\*
		  & RNAalifold & \textbf{0.917} & 0.957 & \textbf{0.936} & \textbf{0.936} & \textbf{0.974} & \textbf{0.983} \tabularnewline
		  \midrule
		  & Our method & 0.710 & \textbf{0.957} & 0.815 & 0.900 & 0.924 & 0.912\\*
		  RF00059 & PPfold & 0.682 & 0.652 & 0.667 & 0.758 & 0.924 & \textbf{0.941} \\*
		  & RNAalifold & \textbf{0.808} & 0.913 & \textbf{0.857} & \textbf{0.955} & \textbf{0.963} & 0.922 \tabularnewline
		  \midrule
		  & Our method & 0.491 & 0.452 & 0.471 & 0.471 & 0.807 & 0.977\\*
		  RF00061 & PPfold & 0.545 & 0.484 & 0.513 & 0.513 & 0.808 & \textbf{0.980} \\*
		  & RNAalifold & \textbf{0.912} & \textbf{0.500} & \textbf{0.646} & \textbf{0.675} & \textbf{0.849} & 0.972 \tabularnewline
		  \midrule
		  & Our method & 0.828 & \textbf{0.960} & \textbf{0.889} & \textbf{0.891} & \textbf{0.968} & \textbf{0.992}\\*
		  RF00080 & PPfold & 0.810 & 0.680 & 0.739 & 0.742 & 0.966 & 0.981 \\*
		  & RNAalifold & \textbf{1.000} & 0.600 & 0.750 & 0.775 & 0.946 & 0.965 \tabularnewline
		  \midrule
		  & Our method & \textbf{0.964} & 0.621 & \textbf{0.755} & \textbf{0.773} & 0.840 & 0.960\\*
		  RF00100 & PPfold & 0.903 & \textbf{0.644} & 0.752 & 0.762 & \textbf{0.862} & \textbf{0.969} \\*
		  & RNAalifold & 0.921 & 0.402 & 0.560 & 0.608 & 0.744 & 0.933 \tabularnewline
		  \midrule
		  & Our method & 0.440 & \textbf{0.846} & 0.579 & 0.610 & 0.774 & 0.937\\*
		  RF00114 & PPfold & 0.385 & 0.385 & 0.385 & 0.384 & 0.825 & 0.947 \\*
		  & RNAalifold & \textbf{1.000} & 0.462 & \textbf{0.632} & \textbf{0.679} & \textbf{0.899} & \textbf{0.964} \tabularnewline
		  \midrule
		  & Our method & 0.774 & 0.889 & 0.828 & 0.829 & 0.957 & \textbf{0.983}\\*
		  RF00162 & PPfold & 0.758 & \textbf{0.926} & 0.833 & 0.850 & 0.947 & 0.969 \\*
		  & RNAalifold & \textbf{0.917} & 0.815 & \textbf{0.863} & \textbf{0.864} & \textbf{0.962} & 0.956 \tabularnewline
		  \midrule
		  & Our method & 0.750 & 0.750 & 0.750 & 0.781 & \textbf{0.964} & \textbf{0.981}\\*
		  RF00164 & PPfold & 0.818 & 0.750 & 0.783 & 0.781 & 0.952 & 0.946 \\*
		  & RNAalifold & \textbf{0.923} & \textbf{1.000} & \textbf{0.960} & \textbf{1.000} & 0.952 & 0.940 \tabularnewline
		  \midrule
		  & Our method & 0.857 & \textbf{0.882} & 0.870 & 0.869 & 0.945 & 0.979\\*
		  RF00166 & PPfold & 0.938 & 0.882 & \textbf{0.909} & \textbf{0.909} & \textbf{0.946} & \textbf{0.984} \\*
		  & RNAalifold & \textbf{1.000} & 0.618 & 0.764 & 0.785 & 0.827 & 0.949 \tabularnewline
		  \midrule
		  & Our method & 0.909 & \textbf{0.909} & \textbf{0.909} & \textbf{0.909} & \textbf{0.944} & 0.970\\*
		  RF00167 & PPfold & 0.864 & 0.864 & 0.864 & 0.863 & 0.942 & \textbf{0.977} \\*
		  & RNAalifold & \textbf{1.000} & 0.818 & 0.900 & 0.904 & 0.929 & 0.960 \tabularnewline
		  \midrule
		  & Our method & 0.940 & 0.887 & 0.913 & 0.913 & 0.961 & \textbf{0.981}\\*
		  RF00168 & PPfold & 0.917 & 0.830 & 0.871 & 0.872 & 0.943 & 0.976 \\*
		  & RNAalifold & \textbf{1.000} & \textbf{0.906} & \textbf{0.950} & \textbf{0.952} & \textbf{0.963} & 0.979 \tabularnewline
		  \midrule
		  & Our method & 0.871 & \textbf{0.818} & \textbf{0.844} & \textbf{0.888} & \textbf{0.921} & \textbf{0.938}\\*
		  RF00169 & PPfold & 0.864 & 0.576 & 0.691 & 0.721 & 0.825 & 0.769 \\*
		  & RNAalifold & \textbf{0.957} & 0.667 & 0.786 & 0.798 & 0.841 & 0.870 \tabularnewline
		  \midrule
		  & Our method & 0.667 & 0.889 & \textbf{0.762} & 0.833 & \textbf{0.945} & 0.945\\*
		  RF00174 & PPfold & 0.507 & \textbf{0.972} & 0.667 & \textbf{0.833} & 0.850 & 0.801 \\*
		  & RNAalifold & \textbf{0.750} & 0.583 & 0.656 & 0.764 & 0.945 & \textbf{0.960} \tabularnewline
		  \midrule
		  & Our method & \textbf{1.000} & 0.818 & 0.900 & 0.904 & 0.913 & 0.870\\*
		  RF00175 & PPfold & 1.000 & \textbf{1.000} & \textbf{1.000} & \textbf{1.000} & \textbf{1.000} & \textbf{1.000} \\*
		  & RNAalifold & 1.000 & 0.909 & 0.952 & 0.953 & 0.957 & 0.928 \tabularnewline
		  \midrule
		  & Our method & 0.646 & \textbf{0.859} & 0.737 & 0.745 & 0.842 & 0.942\\*
		  RF00177 & PPfold & 0.639 & 0.829 & 0.722 & 0.729 & 0.847 & 0.941 \\*
		  & RNAalifold & \textbf{0.752} & 0.821 & \textbf{0.785} & \textbf{0.786} & \textbf{0.895} & \textbf{0.961} \tabularnewline
		  \midrule
		  & Our method & \textbf{1.000} & 0.824 & 0.903 & 0.906 & 0.857 & 0.870\\*
		  RF00207 & PPfold & 1.000 & 0.294 & 0.455 & 0.539 & 0.429 & 0.491 \\*
		  & RNAalifold & 0.941 & \textbf{0.941} & \textbf{0.941} & \textbf{0.940} & \textbf{0.997} & \textbf{0.998} \tabularnewline
		  \midrule
		  & Our method & \textbf{0.605} & 0.907 & 0.726 & 0.740 & \textbf{0.780} & 0.739\\*
		  RF00209 & PPfold & 0.595 & 0.926 & 0.725 & 0.742 & 0.763 & \textbf{0.746} \\*
		  & RNAalifold & 0.593 & \textbf{0.944} & \textbf{0.729} & \textbf{0.748} & 0.762 & 0.717 \tabularnewline
		  \midrule
		  & Our method & 0.621 & 0.932 & \textbf{0.745} & 0.761 & 0.844 & 0.910\\*
		  RF00210 & PPfold & 0.603 & \textbf{0.966} & 0.742 & \textbf{0.763} & 0.813 & 0.898 \\*
		  & RNAalifold & \textbf{0.631} & 0.875 & 0.733 & 0.743 & \textbf{0.864} & \textbf{0.918} \tabularnewline
		  \midrule
		  & Our method & 0.947 & 0.900 & 0.923 & 0.923 & 0.933 & 0.976\\*
		  RF00233 & PPfold & 0.950 & \textbf{0.950} & 0.950 & 0.950 & 0.967 & \textbf{0.995} \\*
		  & RNAalifold & \textbf{1.000} & 0.950 & \textbf{0.974} & \textbf{0.975} & \textbf{0.978} & 0.993 \tabularnewline
		  \midrule
		  & Our method & \textbf{0.949} & \textbf{0.974} & \textbf{0.961} & \textbf{0.961} & \textbf{0.991} & \textbf{0.993}\\*
		  RF00234 & PPfold & 0.923 & 0.947 & 0.935 & 0.935 & 0.957 & 0.984 \\*
		  & RNAalifold & 0.947 & 0.947 & 0.947 & 0.947 & 0.983 & 0.990 \tabularnewline
		  \midrule
		  & Our method & \textbf{1.000} & 0.458 & 0.629 & 0.675 & 0.567 & 0.602\\*
		  RF00250 & PPfold & 0.842 & \textbf{0.667} & \textbf{0.744} & \textbf{0.746} & \textbf{0.831} & \textbf{0.852} \\*
		  & RNAalifold & 1.000 & 0.542 & 0.703 & 0.734 & 0.633 & 0.585 \tabularnewline
		  \midrule
		  & Our method & 0.897 & 0.812 & 0.852 & 0.853 & 0.893 & 0.948\\*
		  RF00374 & PPfold & \textbf{1.000} & \textbf{0.938} & \textbf{0.968} & \textbf{0.968} & \textbf{0.961} & \textbf{0.983} \\*
		  & RNAalifold & 0.933 & 0.875 & 0.903 & 0.903 & 0.958 & 0.982 \tabularnewline
		  \midrule
		  & Our method & 0.750 & \textbf{1.000} & 0.857 & 0.866 & 0.880 & 0.967\\*
		  RF00375 & PPfold & 0.810 & 0.944 & \textbf{0.872} & \textbf{0.874} & \textbf{0.928} & \textbf{0.988} \\*
		  & RNAalifold & \textbf{1.000} & 0.556 & 0.714 & 0.745 & 0.840 & 0.729 \tabularnewline
		  \midrule
		  & Our method & 0.438 & \textbf{0.875} & 0.583 & 0.661 & 0.904 & 0.877\\*
		  RF00379 & PPfold & 0.483 & 0.875 & 0.622 & 0.700 & 0.922 & 0.883 \\*
		  & RNAalifold & \textbf{0.519} & 0.875 & \textbf{0.651} & \textbf{0.730} & \textbf{0.934} & \textbf{0.904} \tabularnewline
		  \midrule
		  & Our method & 0.500 & 0.920 & 0.648 & 0.885 & 0.848 & 0.769\\*
		  RF00380 & PPfold & 0.533 & \textbf{0.960} & 0.686 & \textbf{0.941} & 0.855 & 0.774 \\*
		  & RNAalifold & \textbf{0.548} & 0.920 & \textbf{0.687} & 0.939 & \textbf{0.877} & \textbf{0.789} \tabularnewline
		  \midrule
		  & Our method & 0.800 & 0.727 & 0.762 & 0.852 & 0.901 & 0.966\\*
		  RF00382 & PPfold & \textbf{1.000} & 0.727 & 0.842 & 0.852 & 0.906 & 0.977 \\*
		  & RNAalifold & 0.846 & \textbf{1.000} & \textbf{0.917} & \textbf{0.919} & \textbf{0.938} & \textbf{0.985} \tabularnewline
		  \midrule
		  & Our method & 0.000 & 0.000 & 0.500 & -0.014 & 0.504 & 0.598\\*
		  RF00390 & PPfold & \textbf{1.000} & \textbf{0.750} & \textbf{0.857} & \textbf{0.864} & \textbf{0.909} & \textbf{0.939} \\*
		  & RNAalifold & 0.000 & 0.000 & 0.500 & -0.014 & 0.546 & 0.598 \tabularnewline
		  \midrule
		  & Our method & \textbf{0.833} & \textbf{1.000} & \textbf{0.909} & \textbf{0.913} & \textbf{0.955} & \textbf{0.991}\\*
		  RF00442 & PPfold & 0.630 & 0.850 & 0.723 & 0.731 & 0.875 & 0.950 \\*
		  & RNAalifold & 0.741 & 1.000 & 0.851 & 0.860 & 0.920 & 0.969 \tabularnewline
		  \midrule
		  & Our method & 0.356 & \textbf{0.727} & 0.478 & 0.508 & \textbf{0.716} & \textbf{0.910}\\*
		  RF00458 & PPfold & \textbf{0.364} & 0.727 & \textbf{0.485} & \textbf{0.514} & 0.712 & 0.900 \\*
		  & RNAalifold & 0.356 & 0.727 & 0.478 & 0.508 & 0.702 & 0.895 \tabularnewline
		  \midrule
		  & Our method & 0.467 & 0.700 & 0.560 & 0.568 & 0.560 & 0.840\\*
		  RF00480 & PPfold & 0.667 & \textbf{0.800} & \textbf{0.727} & \textbf{0.728} & 0.760 & \textbf{0.883} \\*
		  & RNAalifold & \textbf{1.000} & 0.500 & 0.667 & 0.706 & \textbf{0.800} & 0.868 \tabularnewline
		  \midrule
		  & Our method & 0.776 & \textbf{1.000} & 0.874 & 0.908 & 0.939 & 0.943\\*
		  RF00488 & PPfold & \textbf{0.825} & 1.000 & \textbf{0.904} & \textbf{0.920} & \textbf{0.955} & \textbf{0.963} \\*
		  & RNAalifold & 0.485 & 0.955 & 0.643 & 0.696 & 0.786 & 0.879 \tabularnewline
		  \midrule
		  & Our method & 0.889 & 0.667 & 0.762 & 0.815 & 0.851 & 0.945\\*
		  RF00500 & PPfold & 0.800 & 0.667 & 0.727 & 0.727 & 0.867 & 0.930 \\*
		  & RNAalifold & \textbf{1.000} & \textbf{1.000} & \textbf{1.000} & \textbf{1.000} & \textbf{1.000} & \textbf{1.000} \tabularnewline
		  \midrule
		  & Our method & 0.875 & 0.955 & 0.913 & 0.914 & 0.969 & 0.979\\*
		  RF00504 & PPfold & \textbf{0.957} & \textbf{1.000} & \textbf{0.978} & \textbf{0.978} & \textbf{0.991} & \textbf{0.994} \\*
		  & RNAalifold & 0.900 & 0.818 & 0.857 & 0.858 & 0.975 & 0.963 \tabularnewline
		  \midrule
		  & Our method & 0.471 & 0.889 & 0.615 & 0.645 & 0.688 & 0.872\\*
		  RF00505 & PPfold & \textbf{1.000} & \textbf{1.000} & \textbf{1.000} & \textbf{1.000} & \textbf{1.000} & \textbf{1.000} \\*
		  & RNAalifold & 1.000 & 1.000 & 1.000 & 1.000 & 1.000 & 1.000 \tabularnewline
		  \midrule
		  & Our method & 0.825 & 0.943 & 0.880 & 0.942 & 0.891 & 0.912\\*
		  RF00843 & PPfold & 0.939 & 0.886 & 0.912 & 0.941 & 0.917 & 0.960 \\*
		  & RNAalifold & \textbf{0.972} & \textbf{1.000} & \textbf{0.986} & \textbf{1.000} & \textbf{0.980} & \textbf{0.962} \tabularnewline
		  \midrule
		  & Our method & \textbf{1.000} & \textbf{0.955} & \textbf{0.977} & \textbf{0.977} & \textbf{0.985} & \textbf{0.982}\\*
		  RF01051 & PPfold & 0.952 & 0.909 & 0.930 & 0.953 & 0.973 & 0.980 \\*
		  & RNAalifold & 1.000 & 0.909 & 0.952 & 0.953 & 0.970 & 0.967 \tabularnewline
		  \midrule
		  & Our method & 0.889 & \textbf{0.941} & 0.914 & 0.914 & 0.954 & 0.960\\*
		  RF01054 & PPfold & 0.889 & 0.941 & 0.914 & 0.914 & 0.954 & 0.960 \\*
		  & RNAalifold & \textbf{1.000} & 0.941 & \textbf{0.970} & \textbf{0.970} & \textbf{0.985} & \textbf{0.992} \tabularnewline
		  \midrule
		  & Our method & \textbf{0.857} & \textbf{0.857} & \textbf{0.857} & \textbf{0.926} & \textbf{0.944} & \textbf{0.965}\\*
		  RF01073 & PPfold & 0.714 & 0.714 & 0.714 & 0.845 & 0.907 & 0.942 \\*
		  & RNAalifold & 0.000 & 0.000 & 0.500 & -0.005 & 0.559 & 0.696 \tabularnewline
		  \midrule
		  & Our method & 0.833 & \textbf{1.000} & 0.909 & \textbf{1.000} & 0.889 & 0.854\\*
		  RF01357 & PPfold & 0.250 & 0.100 & 0.143 & 0.150 & 0.610 & 0.412 \\*
		  & RNAalifold & \textbf{1.000} & 1.000 & \textbf{1.000} & 1.000 & \textbf{1.000} & \textbf{1.000} \tabularnewline
		  \midrule
		  & Our method & \textbf{1.000} & 0.429 & 0.600 & 0.647 & 0.556 & 0.567\\*
		  RF01380 & PPfold & 1.000 & 0.429 & 0.600 & 0.647 & 0.556 & 0.567 \\*
		  & RNAalifold & 1.000 & \textbf{0.857} & \textbf{0.923} & \textbf{0.923} & \textbf{0.889} & \textbf{0.944} \tabularnewline
		  \midrule
		  & Our method & \textbf{1.000} & \textbf{1.000} & \textbf{1.000} & \textbf{1.000} & \textbf{1.000} & \textbf{1.000}\\*
		  RF01381 & PPfold & 1.000 & 1.000 & 1.000 & 1.000 & 1.000 & 1.000 \\*
		  & RNAalifold & 1.000 & 1.000 & 1.000 & 1.000 & 1.000 & 1.000 \tabularnewline
		  \midrule
		  & Our method & \textbf{1.000} & \textbf{1.000} & \textbf{1.000} & \textbf{1.000} & \textbf{1.000} & \textbf{1.000}\\*
		  RF01510 & PPfold & 1.000 & 0.950 & 0.974 & 0.974 & 0.968 & 0.938 \\*
		  & RNAalifold & 1.000 & 1.000 & 1.000 & 1.000 & 1.000 & 1.000 \tabularnewline
		  \midrule
		  & Our method & 0.483 & 0.875 & 0.622 & 0.649 & 0.832 & \textbf{0.878}\\*
		  RF01689 & PPfold & 0.500 & \textbf{0.938} & 0.652 & 0.684 & 0.816 & 0.859 \\*
		  & RNAalifold & \textbf{0.556} & 0.938 & \textbf{0.698} & \textbf{0.721} & \textbf{0.851} & 0.876 \tabularnewline
		  \midrule
		  & Our method & \textbf{0.391} & \textbf{0.562} & \textbf{0.462} & \textbf{0.469} & \textbf{0.875} & 0.921\\*
		  RF01725 & PPfold & 0.318 & 0.438 & 0.368 & 0.373 & 0.864 & \textbf{0.924} \\*
		  & RNAalifold & 0.391 & 0.562 & 0.462 & 0.469 & 0.867 & 0.920 \tabularnewline
		  \midrule
		  & Our method & \textbf{1.000} & \textbf{1.000} & \textbf{1.000} & \textbf{1.000} & \textbf{1.000} & \textbf{1.000}\\*
		  RF01727 & PPfold & 0.727 & 0.800 & 0.762 & 0.761 & 0.937 & 0.992 \\*
		  & RNAalifold & 1.000 & 1.000 & 1.000 & 1.000 & 1.000 & 1.000 \tabularnewline
		  \midrule
		  & Our method & 0.286 & 0.400 & 0.333 & 0.351 & 0.898 & 0.922\\*
		  RF01734 & PPfold & \textbf{0.615} & \textbf{0.800} & \textbf{0.696} & \textbf{0.843} & \textbf{0.973} & \textbf{0.960} \\*
		  & RNAalifold & 0.500 & 0.400 & 0.444 & 0.447 & 0.915 & 0.908 \tabularnewline
		  \midrule
		  & Our method & \textbf{0.929} & \textbf{0.812} & \textbf{0.867} & \textbf{0.869} & \textbf{0.983} & \textbf{0.988}\\*
		  RF01739 & PPfold & 0.455 & 0.312 & 0.370 & 0.377 & 0.938 & 0.961 \\*
		  & RNAalifold & 0.800 & 0.500 & 0.615 & 0.632 & 0.956 & 0.928 \tabularnewline
		  \midrule
		  & Our method & 0.737 & \textbf{0.636} & 0.683 & 0.685 & 0.950 & 0.982\\*
		  RF01750 & PPfold & 0.824 & 0.636 & 0.718 & 0.724 & \textbf{0.965} & \textbf{0.987} \\*
		  & RNAalifold & \textbf{0.875} & 0.636 & \textbf{0.737} & \textbf{0.746} & 0.951 & 0.975 \tabularnewline
		  \midrule
		  & Our method & \textbf{0.556} & \textbf{0.417} & \textbf{0.476} & \textbf{0.480} & \textbf{0.821} & \textbf{0.892}\\*
		  RF01763 & PPfold & 0.333 & 0.333 & 0.333 & 0.331 & 0.742 & 0.869 \\*
		  & RNAalifold & 0.556 & 0.417 & 0.476 & 0.480 & 0.821 & 0.892 \tabularnewline
		  \midrule
		  & Our method & \textbf{0.000} & \textbf{0.000} & \textbf{0.500} & -0.003 & 0.815 & 0.829\\*
		  RF01786 & PPfold & 0.000 & 0.000 & 0.500 & -0.003 & 0.808 & 0.831 \\*
		  & RNAalifold & 0.000 & 0.000 & 0.500 & \textbf{-0.003} & \textbf{0.848} & \textbf{0.834} \tabularnewline
		  \midrule
		  & Our method & 0.340 & \textbf{0.562} & \textbf{0.424} & \textbf{0.464} & 0.769 & 0.770\\*
		  RF01807 & PPfold & \textbf{0.375} & 0.469 & 0.417 & 0.419 & 0.798 & 0.859 \\*
		  & RNAalifold & 0.297 & 0.344 & 0.319 & 0.319 & \textbf{0.815} & \textbf{0.861} \tabularnewline
		  \midrule
		  & Our method & 0.308 & \textbf{1.000} & 0.471 & 0.816 & 0.735 & 0.878\\*
		  RF01826 & PPfold & \textbf{0.667} & 1.000 & \textbf{0.800} & \textbf{0.816} & \textbf{0.941} & \textbf{0.988} \\*
		  & RNAalifold & 0.000 & 0.000 & 0.500 & -0.002 & 0.795 & 0.882 \tabularnewline
		  \midrule
		  & Our method & 0.118 & \textbf{0.400} & 0.182 & 0.234 & 0.729 & 0.730\\*
		  RF01831 & PPfold & 0.091 & 0.300 & 0.140 & 0.178 & 0.740 & 0.737 \\*
		  & RNAalifold & \textbf{0.129} & 0.400 & \textbf{0.195} & \textbf{0.243} & \textbf{0.760} & \textbf{0.786} \tabularnewline
		  \midrule
		  & Our method & 0.905 & \textbf{0.962} & \textbf{0.933} & \textbf{0.933} & \textbf{0.971} & \textbf{0.984}\\*
		  RF01846 & PPfold & 0.889 & 0.608 & 0.722 & 0.735 & 0.907 & 0.978 \\*
		  & RNAalifold & \textbf{0.943} & 0.418 & 0.579 & 0.627 & 0.857 & 0.967 \tabularnewline
		  \midrule
		  & Our method & 0.897 & 0.867 & 0.881 & 0.881 & 0.903 & 0.945\\*
		  RF01852 & PPfold & 0.933 & \textbf{0.933} & 0.933 & 0.933 & 0.941 & \textbf{0.969} \\*
		  & RNAalifold & \textbf{1.000} & 0.900 & \textbf{0.947} & \textbf{0.948} & \textbf{0.949} & 0.912 \tabularnewline
		  \midrule
		  & Our method & 0.870 & \textbf{0.659} & \textbf{0.750} & \textbf{0.792} & \textbf{0.850} & \textbf{0.931}\\*
		  RF01854 & PPfold & 0.833 & 0.275 & 0.413 & 0.478 & 0.611 & 0.687 \\*
		  & RNAalifold & \textbf{1.000} & 0.319 & 0.483 & 0.564 & 0.605 & 0.692 \tabularnewline
		  \midrule
		  & Our method & 0.845 & \textbf{0.797} & \textbf{0.820} & \textbf{0.850} & \textbf{0.927} & \textbf{0.958}\\*
		  RF01857 & PPfold & 0.890 & 0.724 & 0.798 & 0.823 & 0.868 & 0.927 \\*
		  & RNAalifold & \textbf{0.933} & 0.675 & 0.783 & 0.816 & 0.808 & 0.874 \tabularnewline
		  \midrule
		  & Our method & 0.704 & 0.871 & 0.778 & 0.783 & 0.879 & \textbf{0.960}\\*
		  RF01959 & PPfold & 0.677 & \textbf{0.879} & 0.765 & 0.771 & 0.859 & 0.951 \\*
		  & RNAalifold & \textbf{0.742} & 0.862 & \textbf{0.797} & \textbf{0.800} & \textbf{0.895} & 0.960 \tabularnewline
		  \midrule
		  & Our method & 0.638 & \textbf{0.826} & \textbf{0.720} & \textbf{0.726} & 0.904 & 0.972\\*
		  RF01960 & PPfold & 0.624 & 0.776 & 0.692 & 0.696 & \textbf{0.911} & 0.977 \\*
		  & RNAalifold & \textbf{0.773} & 0.622 & 0.689 & 0.693 & 0.911 & \textbf{0.983} \tabularnewline
		  \midrule
		  & Our method & 0.905 & \textbf{0.864} & \textbf{0.884} & \textbf{0.884} & \textbf{0.950} & \textbf{0.997}\\*
		  RF01998 & PPfold & 0.750 & 0.818 & 0.783 & 0.783 & 0.932 & 0.968 \\*
		  & RNAalifold & \textbf{1.000} & 0.727 & 0.842 & 0.853 & 0.931 & 0.983 \tabularnewline
		  \midrule
		  & Our method & 0.909 & \textbf{0.833} & 0.870 & 0.870 & 0.951 & \textbf{0.949}\\*
		  RF02001 & PPfold & 0.930 & 0.833 & \textbf{0.879} & \textbf{0.880} & \textbf{0.962} & 0.947 \\*
		  & RNAalifold & \textbf{0.968} & 0.625 & 0.759 & 0.778 & 0.907 & 0.914 \tabularnewline
		  \midrule
		  & Our method & 0.902 & \textbf{0.902} & \textbf{0.902} & \textbf{0.902} & \textbf{0.972} & 0.983\\*
		  RF02012 & PPfold & 0.923 & 0.878 & 0.900 & 0.900 & 0.965 & \textbf{0.986} \\*
		  & RNAalifold & \textbf{0.971} & 0.805 & 0.880 & 0.884 & 0.942 & 0.980 \tabularnewline
		  \midrule
		  & Our method & 0.906 & 0.906 & 0.906 & 0.952 & 0.899 & 0.942\\*
		  RF02095 & PPfold & 0.964 & 0.844 & 0.900 & 0.918 & 0.907 & 0.930 \\*
		  & RNAalifold & \textbf{1.000} & \textbf{0.969} & \textbf{0.984} & \textbf{0.984} & \textbf{0.977} & \textbf{0.955} \tabularnewline
		  \midrule
		  & Our method & \textbf{1.000} & 0.846 & 0.917 & 0.918 & 0.867 & 0.863\\*
		  RF02253 & PPfold & 1.000 & \textbf{0.923} & \textbf{0.960} & \textbf{0.960} & \textbf{0.933} & \textbf{0.878} \\*
		  & RNAalifold & 1.000 & 0.846 & 0.917 & 0.918 & 0.867 & 0.863 \tabularnewline
		  \midrule
		  & Our method & 0.636 & \textbf{1.000} & 0.778 & 0.797 & 0.926 & 0.984\\*
		  RF02348 & PPfold & 0.500 & 1.000 & 0.667 & 0.707 & 0.870 & 0.978 \\*
		  & RNAalifold & \textbf{1.000} & 0.857 & \textbf{0.923} & \textbf{0.926} & \textbf{0.981} & \textbf{0.994} \tabularnewline
		  \midrule
		  & Our method & \textbf{1.000} & 0.714 & 0.833 & 0.844 & 0.882 & 0.963\\*
		  RF02359 & PPfold & 1.000 & \textbf{1.000} & \textbf{1.000} & \textbf{1.000} & \textbf{1.000} & \textbf{1.000} \\*
		  & RNAalifold & 1.000 & 1.000 & 1.000 & 1.000 & 1.000 & 1.000 \tabularnewline
		  \midrule
		  & Our method & \textbf{1.000} & 0.750 & 0.857 & 0.865 & 0.938 & 0.965\\*
		  RF02519 & PPfold & 1.000 & \textbf{1.000} & \textbf{1.000} & \textbf{1.000} & \textbf{1.000} & \textbf{1.000} \\*
		  & RNAalifold & 0.444 & 1.000 & 0.615 & 1.000 & 0.688 & 0.740 \tabularnewline
		  \midrule
		  & Our method & 0.723 & \textbf{0.909} & 0.805 & 0.812 & 0.895 & 0.978\\*
		  RF02540 & PPfold & 0.676 & 0.906 & 0.775 & 0.787 & 0.882 & 0.973 \\*
		  & RNAalifold & \textbf{0.768} & 0.890 & \textbf{0.825} & \textbf{0.829} & \textbf{0.927} & \textbf{0.982} \tabularnewline
		  \midrule
		  & Our method & 0.702 & 0.870 & 0.777 & 0.785 & 0.917 & 0.980\\*
		  RF02541 & PPfold & 0.709 & \textbf{0.884} & 0.787 & 0.795 & 0.915 & 0.980 \\*
		  & RNAalifold & \textbf{0.803} & 0.852 & \textbf{0.827} & \textbf{0.831} & \textbf{0.939} & \textbf{0.986} \tabularnewline
		  \midrule
		  & Our method & 0.660 & \textbf{0.775} & \textbf{0.713} & \textbf{0.715} & 0.874 & 0.948\\*
		  RF02542 & PPfold & 0.637 & 0.758 & 0.692 & 0.695 & 0.875 & 0.964 \\*
		  & RNAalifold & \textbf{0.698} & 0.698 & 0.698 & 0.698 & \textbf{0.889} & \textbf{0.970} \tabularnewline
		  \midrule
		  & Our method & 0.690 & \textbf{0.839} & \textbf{0.757} & \textbf{0.761} & 0.935 & 0.993\\*
		  RF02543 & PPfold & 0.634 & 0.804 & 0.709 & 0.714 & 0.924 & 0.990 \\*
		  & RNAalifold & \textbf{0.760} & 0.702 & 0.730 & 0.731 & \textbf{0.939} & \textbf{0.994} \tabularnewline
		  \midrule
		  & Our method & 0.250 & 0.012 & 0.022 & 0.054 & 0.474 & 0.823\\*
		  RF02545 & PPfold & 0.706 & 0.140 & 0.234 & 0.315 & 0.548 & 0.829 \\*
		  & RNAalifold & \textbf{0.859} & \textbf{0.854} & \textbf{0.856} & \textbf{0.856} & \textbf{0.895} & \textbf{0.952} \tabularnewline
		  \midrule
		  & Our method & 0.553 & 0.448 & 0.495 & 0.554 & 0.896 & 0.962\\*
		  RF02546 & PPfold & 0.706 & 0.207 & 0.320 & 0.382 & 0.853 & 0.956 \\*
		  & RNAalifold & \textbf{0.873} & \textbf{0.828} & \textbf{0.850} & \textbf{0.850} & \textbf{0.948} & \textbf{0.995} \tabularnewline
		  \midrule
		  & Our method & \textbf{0.931} & \textbf{0.871} & \textbf{0.900} & \textbf{0.916} & \textbf{0.954} & \textbf{0.965}\\*
		  RF02553 & PPfold & 0.931 & 0.871 & 0.900 & 0.900 & 0.944 & 0.950 \\*
		  & RNAalifold & 0.931 & 0.871 & 0.900 & 0.916 & 0.954 & 0.965 \tabularnewline
		  \midrule
		  & Our method & 0.571 & \textbf{0.615} & \textbf{0.593} & \textbf{0.591} & 0.722 & \textbf{0.794}\\*
		  RF02680 & PPfold & 0.556 & 0.577 & 0.566 & 0.564 & 0.706 & 0.788 \\*
		  & RNAalifold & \textbf{0.600} & 0.577 & 0.588 & 0.586 & \textbf{0.722} & 0.776 \tabularnewline
		  \midrule
		  & Our method & 0.913 & \textbf{0.955} & \textbf{0.933} & \textbf{0.934} & \textbf{0.991} & \textbf{0.993}\\*
		  RF02683 & PPfold & 0.857 & 0.818 & 0.837 & 0.837 & 0.973 & 0.970 \\*
		  & RNAalifold & \textbf{0.944} & 0.773 & 0.850 & 0.854 & 0.966 & 0.937 \tabularnewline
		  \midrule
		  & Our method & 0.750 & 0.500 & 0.600 & 0.653 & 0.736 & 0.880\\*
		  RF02796 & PPfold & \textbf{0.833} & 0.625 & 0.714 & 0.741 & 0.813 & 0.923 \\*
		  & RNAalifold & 0.826 & \textbf{0.792} & \textbf{0.809} & \textbf{0.866} & \textbf{0.923} & \textbf{0.952} \tabularnewline \tabularnewline
		\bottomrule 
	\end{longtable}
\end{landscape}

\iffalse
\begin{table}
\begin{tabularx}{1.0\textwidth}{cc}
	\toprule 
	Length & Count \tabularnewline
	\midrule
	\rowcolor{black!20} 1 & 1\tabularnewline
	2 & 1\tabularnewline
	\rowcolor{black!20} 3 & 1\tabularnewline
	4 & 1\tabularnewline
	\rowcolor{black!20} 5 & 2\tabularnewline
	\rowcolor{black!20} 6 & 4\tabularnewline
	7 & 8\tabularnewline
	\rowcolor{black!20} 8 & 16\tabularnewline
	9 & 32\tabularnewline
	\rowcolor{black!20} 10 & 65\tabularnewline
	\midrule
	20 & 106633\tabularnewline
	\rowcolor{black!20} 40 & 6.3e+11\tabularnewline
	60 & 5.5e+18\tabularnewline
	\rowcolor{black!20} 80 & 5.6e+25\tabularnewline
	100 & 6.3e+32\tabularnewline
	\rowcolor{black!20} 120 & 7.5e+39\tabularnewline
	140 & 9.3e+46\tabularnewline
	\rowcolor{black!20} 160 & 1.2e+54\tabularnewline
	180 & 1.6e+61\tabularnewline
	\rowcolor{black!20} 200 & 2.1e+68\tabularnewline	
	\bottomrule
\end{tabularx}
\end{table}
\fi	

\iffalse
\begin{table}	
\caption{\label{fig:distributions_fmdv}Foot-and-mouth-disease virus (FMDV. ssRNA virus. Family: \textit{Picornaviridae}. Genus: \textit{Aphthovirus}). Maximum likelihood estimates under five different models and likelihood ratio test p-values comparing selected nested models.}
\centering
\begin{tabular*}{\linewidth}{@{\extracolsep{\fill}}lcclccccccccc}
	\toprule 
	Model & Params & MLL & \multicolumn{1}{c}{$\Delta$MLL}  & p-value & $\hat{\lambda}_{\text{\text{GC}}}$ & $\hat{\lambda}_{\text{AU}}$ & $\hat{\lambda}_{\text{GU}}$ \\
	\midrule			
	1. Unpaired &  10 & -117142.57 &  & - & 1.00 & 1.00 & 1.00\\*
	2. $\lambda_{\text{GC}} {\,\coloneqq\,} \lambda_{\text{AU}}, \lambda_{\text{GU}} {\,\coloneqq\,}  1$ & 12 & -114989.24 & $\Delta_{2,1}$ = 2153.33 & *** & 5.72 & 5.72 & 1.00\\*
	3. $\lambda_{\text{GC}} {\,\coloneqq\,}  \lambda_{\text{AU}}$ &  13 & -114615.59 & $\Delta_{3,2}$ = 373.66 & *** & 8.59 & 8.59 & 4.97\\*
	4. $\lambda_{\text{GU}} {\,\coloneqq\,}  1$ & 13 &-114986.98 & $\Delta_{4,2}$ = 2.27 & * & 5.38 & 6.03 & 1.00\\*
	5. Unconstrained & 14 & -114610.85 & $\Delta_{5,3}$ = 4.73 & ** & 9.31 & 8.16 & 5.21\\*
	& & & $\Delta_{5,4}$ = 376.12 & *** &  &  & \tabularnewline																																				
	\bottomrule
\end{tabular*}
{\\ \footnotesize *\,$\text{p} < 0.05$;\; **\,$\text{p} < 0.005$;\;\,*** $\text{p} < 0.0005$;\; n.s. = not significant}
\end{table}
\fi

\begin{landscape}
	\small
	\begin{longtable}{ccccccc}
\captionsetup{justification=centering}
\caption{\label{tab:rankingshape} SHAPE structure ranking. 86 non-overlapping HIV NL4-3 substructures ranked from highest to lowest z-score based on the estimated degrees of coevolution within an alignment of HIV-1 subtype B sequences. Where the HIV NL4-3 SHAPE secondary structure was used as the canonical structure.}\\
\toprule
Rank & Alignment position & Mapped position & Length & Name and reference & Median & z-score\\
\midrule
\endfirsthead
\toprule
Rank & Alignment position  & Mapped position & Length & Name and reference & Median & z-score\\
\midrule
\endhead
\rowcolor{black!20} 1 & 8233 - 8582 & 7249 - 7595 & 350 & Rev Response element (RRE, \citet{heaphy1990hiv, mandal2004gene}) & 5.38 & 5.02\tabularnewline
2 & 2608 - 2943 & 1991 - 2326 & 336 & Longest continuous helix \citep{siegfried2014rna} & 5.17 & 2.92\tabularnewline
\rowcolor{black!20} 3 & 10155 - 10383 & 8982 - 9170 & 229 & 3' Untranslated region (3'UTR, \citet{siegfried2014rna}) & 5.27 & 2.69\tabularnewline
4 & 588 - 838 & 105 - 344 & 251 & 5' Untranslated region (5'UTR, \citet{siegfried2014rna}) & 5.65 & 2.61\tabularnewline
\rowcolor{black!20} 5 & 9570 - 9584 & 8440 - 8454 & 15 &  & 5.91 & 2.29\tabularnewline
6 & 860 - 979 & 366 - 485 & 120 & 5' Untranslated region (5'UTR, \citet{siegfried2014rna}) & 5.54 & 2.28\tabularnewline
\rowcolor{black!20} 7 & 1710 - 1845 & 1177 - 1312 & 136 &  & 5.17 & 2.28\tabularnewline
8 & 2115 - 2301 & 1561 - 1711 & 187 & Gag-pol frameshift \citep{chamorro1992rna} & 5.31 & 2.21\tabularnewline
\rowcolor{black!20} 9 & 1479 - 1490 & 946 - 957 & 12 &  & 5.85 & 2.04\tabularnewline
10 & 3886 - 3907 & 3269 - 3290 & 22 &  & 5.80 & 2.01\tabularnewline
\rowcolor{black!20} 11 & 1404 - 1446 & 871 - 913 & 43 &  & 5.77 & 1.95\tabularnewline
12 & 1559 - 1601 & 1026 - 1068 & 43 &  & 5.65 & 1.84\tabularnewline
\rowcolor{black!20} 13 & 4716 - 4746 & 4099 - 4129 & 31 &  & 5.68 & 1.80\tabularnewline
14 & 550 - 587 & 67 - 104 & 38 & 5' Untranslated region (5'UTR, \citet{siegfried2014rna}) & 5.72 & 1.62\tabularnewline
\rowcolor{black!20} 15 & 1454 - 1463 & 921 - 930 & 10 &  & 5.80 & 1.59\tabularnewline
16 & 995 - 1247 & 501 - 714 & 253 & 5' Untranslated region (5'UTR, \citet{siegfried2014rna}) & 5.17 & 1.58\tabularnewline
\rowcolor{black!20} 17 & 4793 - 5090 & 4176 - 4473 & 298 & Central polypurine tract (CPPT, \citet{siegfried2014rna}) & 5.17 & 1.54\tabularnewline
18 & 1494 - 1547 & 961 - 1014 & 54 &  & 5.46 & 1.44\tabularnewline
\rowcolor{black!20} 19 & 3093 - 3149 & 2476 - 2532 & 57 &  & 5.40 & 1.40\tabularnewline
20 & 9630 - 9920 & 8500 - 8783 & 291 &  & 5.17 & 1.35\tabularnewline
\rowcolor{black!20} 21 & 1908 - 1920 & 1375 - 1387 & 13 &  & 5.17 & 1.15\tabularnewline
22 & 4775 - 4792 & 4158 - 4175 & 18 &  & 5.80 & 1.04\tabularnewline
\rowcolor{black!20} 23 & 1328 - 1382 & 795 - 849 & 55 &  & 5.22 & 0.94\tabularnewline
24 & 5627 - 5639 & 5010 - 5022 & 13 &  & 5.45 & 0.93\tabularnewline
\rowcolor{black!20} 25 & 4414 - 4675 & 3797 - 4058 & 262 &  & 5.17 & 0.90\tabularnewline
26 & 4685 - 4715 & 4068 - 4098 & 31 &  & 5.17 & 0.81\tabularnewline
\rowcolor{black!20} 27 & 485 - 539 & 2 - 56 & 55 & 5' Trans-activation response element (5' TAR, \citet{roy1990bulge}) & 5.34 & 0.74\tabularnewline
28 & 3657 - 3675 & 3040 - 3058 & 19 &  & 5.77 & 0.72\tabularnewline
\rowcolor{black!20} 29 & 6712 - 6733 & 6048 - 6066 & 22 &  & 5.37 & 0.70\tabularnewline
30 & 1608 - 1634 & 1075 - 1101 & 27 &  & 5.17 & 0.68\tabularnewline
\rowcolor{black!20} 31 & 2427 - 2535 & 1810 - 1918 & 109 &  & 5.34 & 0.67\tabularnewline
32 & 10144 - 10153 & 8971 - 8980 & 10 &  & 5.80 & 0.66\tabularnewline
\rowcolor{black!20} 33 & 3795 - 3807 & 3178 - 3190 & 13 &  & 5.17 & 0.64\tabularnewline
34 & 1849 - 1881 & 1316 - 1348 & 33 &  & 5.17 & 0.63\tabularnewline
\rowcolor{black!20} 35 & 3859 - 3874 & 3242 - 3257 & 16 &  & 5.17 & 0.50\tabularnewline
36 & 7391 - 7413 & 6518 - 6540 & 23 &  & 5.17 & 0.47\tabularnewline
\rowcolor{black!20} 37 & 5555 - 5616 & 4938 - 4999 & 62 &  & 5.17 & 0.38\tabularnewline
38 & 5137 - 5146 & 4520 - 4529 & 10 &  & 4.96 & 0.38\tabularnewline
\rowcolor{black!20} 39 & 9177 - 9213 & 8169 - 8205 & 37 &  & 4.97 & 0.27\tabularnewline
40 & 5726 - 6073 & 5106 - 5445 & 348 &  & 5.15 & 0.17\tabularnewline
\rowcolor{black!20} 41 & 5092 - 5108 & 4475 - 4491 & 17 &  & 5.17 & 0.12\tabularnewline
42 & 5190 - 5203 & 4573 - 4586 & 14 &  & 4.54 & 0.07\tabularnewline
\rowcolor{black!20} 43 & 3154 - 3203 & 2537 - 2586 & 50 &  & 5.17 & 0.06\tabularnewline
44 & 7543 - 7557 & 6667 - 6678 & 15 &  & 2.98 & 0.06\tabularnewline
\rowcolor{black!20} 45 & 3691 - 3706 & 3074 - 3089 & 16 &  & 3.03 & 0.01\tabularnewline
46 & 7363 - 7374 & 6490 - 6501 & 12 &  & 4.44 & -0.01\tabularnewline
\rowcolor{black!20} 47 & 2995 - 3046 & 2378 - 2429 & 52 &  & 4.86 & -0.03\tabularnewline
48 & 3589 - 3655 & 2972 - 3038 & 67 &  & 4.78 & -0.10\tabularnewline
\rowcolor{black!20} 49 & 5205 - 5551 & 4588 - 4934 & 347 &  & 5.05 & -0.14\tabularnewline
50 & 2318 - 2372 & 1728 - 1758 & 55 &  & 3.87 & -0.31\tabularnewline
\rowcolor{black!20} 51 & 6745 - 6763 & 6078 - 6096 & 19 &  & 4.20 & -0.31\tabularnewline
52 & 3924 - 3968 & 3307 - 3351 & 45 &  & 4.25 & -0.46\tabularnewline
\rowcolor{black!20} 53 & 1636 - 1674 & 1103 - 1141 & 39 &  & 4.60 & -0.50\tabularnewline
54 & 3709 - 3793 & 3092 - 3176 & 85 &  & 4.35 & -0.63\tabularnewline
\rowcolor{black!20} 55 & 1292 - 1308 & 759 - 775 & 17 &  & 4.73 & -0.65\tabularnewline
56 & 7056 - 7070 & 6273 - 6287 & 15 &  & 0.06 & -0.72\tabularnewline
\rowcolor{black!20} 57 & 9234 - 9276 & 8226 - 8268 & 43 &  & 4.86 & -0.72\tabularnewline
58 & 1928 - 2113 & 1395 - 1559 & 186 &  & 4.56 & -0.83\tabularnewline
\rowcolor{black!20} 59 & 7492 - 7526 & 6616 - 6650 & 35 &  & 2.98 & -0.85\tabularnewline
60 & 3822 - 3840 & 3205 - 3223 & 19 &  & 3.86 & -0.86\tabularnewline
\rowcolor{black!20} 61 & 8589 - 8612 & 7602 - 7613 & 24 &  & 2.95 & -0.86\tabularnewline
62 & 7417 - 7465 & 6544 - 6589 & 49 &  & 3.03 & -1.00\tabularnewline
\rowcolor{black!20} 63 & 9591 - 9628 & 8461 - 8498 & 38 &  & 3.50 & -1.21\tabularnewline
64 & 3984 - 4327 & 3367 - 3710 & 344 &  & 5.07 & -1.27\tabularnewline
\rowcolor{black!20} 65 & 6448 - 6661 & 5793 - 6000 & 214 & SP stem (\citet{siegfried2014rna}) & 4.65 & -1.34\tabularnewline
66 & 6101 - 6446 & 5473 - 5791 & 346 &  & 4.58 & -1.43\tabularnewline
\rowcolor{black!20} 67 & 3219 - 3544 & 2602 - 2927 & 326 &  & 4.95 & -1.43\tabularnewline
68 & 7659 - 7684 & 6777 - 6802 & 26 &  & 0.38 & -1.43\tabularnewline
\rowcolor{black!20} 69 & 5701 - 5716 & 5081 - 5096 & 16 &  & 2.37 & -1.51\tabularnewline
70 & 2588 - 2603 & 1971 - 1986 & 16 &  & 2.30 & -1.60\tabularnewline
\rowcolor{black!20} 71 & 9283 - 9391 & 8275 - 8348 & 109 &  & 2.60 & -1.62\tabularnewline
72 & 8613 - 8650 & 7614 - 7645 & 38 &  & 3.46 & -1.70\tabularnewline
\rowcolor{black!20} 73 & 7559 - 7581 & 6680 - 6702 & 23 &  & 1.60 & -1.77\tabularnewline
74 & 7585 - 7649 & 6706 - 6767 & 65 &  & 0.22 & -1.90\tabularnewline
\rowcolor{black!20} 75 & 8652 - 8697 & 7647 - 7692 & 46 &  & 2.69 & -1.91\tabularnewline
76 & 2374 - 2399 & 1760 - 1785 & 26 &  & 2.70 & -2.01\tabularnewline
\rowcolor{black!20} 77 & 8710 - 8775 & 7705 - 7770 & 66 &  & 0.23 & -2.22\tabularnewline
78 & 8830 - 9169 & 7825 - 8161 & 340 &  & 4.62 & -2.24\tabularnewline
\rowcolor{black!20} 79 & 9934 - 10054 & 8797 - 8917 & 121 &  & 2.77 & -2.32\tabularnewline
80 & 7789 - 8044 & 6892 - 7075 & 256 &  & 3.66 & -2.36\tabularnewline
\rowcolor{black!20} 81 & 7085 - 7361 & 6302 - 6488 & 277 &  & 3.63 & -2.46\tabularnewline
82 & 8046 - 8080 & 7077 - 7111 & 35 &  & 0.49 & -2.81\tabularnewline
\rowcolor{black!20} 83 & 7766 - 7784 & 6869 - 6887 & 19 &  & 0.06 & -2.93\tabularnewline
84 & 8082 - 8106 & 7113 - 7137 & 25 &  & 1.16 & -3.16\tabularnewline
\rowcolor{black!20} 85 & 9397 - 9420 & 8354 - 8377 & 24 &  & 0.01 & -3.37\tabularnewline
86 & 6800 - 7055 & 6133 - 6272 & 256 &  & 0.15 & -6.54\tabularnewline
\end{longtable}
\end{landscape}

\begin{landscape}
	\small
	\begin{longtable}{ccccccc}
		\captionsetup{justification=centering}
		\caption{\label{tab:rankingconsensus} Consensus structure ranking. 118 non-overlapping HIV consensus substructures ranked from highest to lowest z-score based on their degrees of coevolution within an alignment of HIV-1 subtype B sequences. Where the canonical structure was treated as unknown and a consensus structure predicted}\\
		\toprule
		Rank & Alignment position  & Mapped position & Length & Name and reference & Median & z-score\\	
		\midrule
		\endfirsthead
		\toprule
		Rank & Alignment position  & Mapped position & Length & Name and reference & Median & z-score\\
		\midrule
		\endhead
		\rowcolor{black!20} 1 & 8240 - 8577 & 7256 - 7590 & 338 & Rev Response element (RRE, \citet{heaphy1990hiv, mandal2004gene}) & 5.64 & 6.53\tabularnewline
		2 & 2202 - 2229 & 1645 - 1672 & 28 & Gag-pol frameshift \citep{chamorro1992rna} & 8.17 & 4.56\tabularnewline
		\rowcolor{black!20} 3 & 1710 - 1845 & 1177 - 1312 & 136 &  & 6.44 & 4.50\tabularnewline
		4 & 4751 - 4833 & 4134 - 4216 & 83 &  & 6.47 & 3.97\tabularnewline
		\rowcolor{black!20} 5 & 4505 - 4709 & 3888 - 4092 & 205 &  & 5.22 & 3.21\tabularnewline
		6 & 591 - 939 & 108 - 445 & 349 & 5' Untranslated region (5'UTR, \citet{siegfried2014rna}) & 5.38 & 3.16\tabularnewline
		\rowcolor{black!20} 7 & 133 - 151 & NA & 19 &  & 6.85 & 2.94\tabularnewline
		8 & 2564 - 2890 & 1947 - 2273 & 327 & Longest continuous helix \citep{siegfried2014rna} & 4.44 & 2.62\tabularnewline
		\rowcolor{black!20} 9 & 9782 - 9800 & 8645 - 8663 & 19 &  & 6.92 & 2.55\tabularnewline
		10 & 3612 - 3623 & 2995 - 3006 & 12 &  & 6.74 & 2.50\tabularnewline
		\rowcolor{black!20} 11 & 5690 - 5720 & 5070 - 5100 & 31 &  & 5.76 & 2.43\tabularnewline
		12 & 9873 - 9881 & 8736 - 8744 & 9 &  & 10.71 & 2.31\tabularnewline
		\rowcolor{black!20} 13 & 5622 - 5642 & 5005 - 5025 & 21 &  & 7.22 & 2.26\tabularnewline
		14 & 9733 - 9781 & 8597 - 8644 & 49 &  & 5.20 & 2.22\tabularnewline
		\rowcolor{black!20} 15 & 10008 - 10020 & 8871 - 8883 & 13 &  & 7.39 & 2.00\tabularnewline
		16 & 10061 - 10390 & NA & 330 & 3' Untranslated region (3'UTR, \citet{siegfried2014rna}) & 4.54 & 1.82\tabularnewline
		\rowcolor{black!20} 17 & 7410 - 7425 & 6537 - 6552 & 16 &  & 5.65 & 1.78\tabularnewline
		18 & 1185 - 1211 & NA & 27 &  & 5.63 & 1.76\tabularnewline
		\rowcolor{black!20} 19 & 3538 - 3552 & 2921 - 2935 & 15 &  & 5.97 & 1.50\tabularnewline
		20 & 8057 - 8214 & 7088 - 7230 & 158 &  & 4.77 & 1.49\tabularnewline
		\rowcolor{black!20} 21 & 1080 - 1146 & 586 - 652 & 67 & 5' Untranslated region (5'UTR, \citet{siegfried2014rna}) & 6.49 & 1.45\tabularnewline
		22 & 6627 - 6643 & 5966 - 5982 & 17 & SP stem (\citet{siegfried2014rna}) & 4.98 & 1.44\tabularnewline
		\rowcolor{black!20} 23 & 3261 - 3268 & 2644 - 2651 & 8 &  & 5.79 & 1.28\tabularnewline
		24 & 3577 - 3586 & 2960 - 2969 & 10 &  & 5.64 & 1.09\tabularnewline
		\rowcolor{black!20} 25 & 7434 - 7468 & NA & 35 &  & 4.99 & 1.00\tabularnewline
		26 & 105 - 118 & NA & 14 &  & 4.82 & 0.86\tabularnewline
		\rowcolor{black!20} 27 & 9443 - 9464 & NA & 22 &  & 5.35 & 0.80\tabularnewline
		28 & 7536 - 7648 & 6660 - 6766 & 113 &  & 4.63 & 0.77\tabularnewline
		\rowcolor{black!20} 29 & 1866 - 1882 & 1333 - 1349 & 17 &  & 4.98 & 0.77\tabularnewline
		30 & 4161 - 4187 & 3544 - 3570 & 27 &  & 4.41 & 0.66\tabularnewline
		\rowcolor{black!20} 31 & 8005 - 8054 & 7036 - 7085 & 50 &  & 4.39 & 0.52\tabularnewline
		32 & 3342 - 3393 & 2725 - 2776 & 52 &  & 3.98 & 0.52\tabularnewline
		\rowcolor{black!20} 33 & 3270 - 3299 & 2653 - 2682 & 30 &  & 4.93 & 0.48\tabularnewline
		34 & 1908 - 1920 & 1375 - 1387 & 13 &  & 4.28 & 0.28\tabularnewline
		\rowcolor{black!20} 35 & 4306 - 4320 & 3689 - 3703 & 15 &  & 4.02 & 0.26\tabularnewline
		36 & 953 - 961 & 459 - 467 & 9 & 5' Untranslated region (5'UTR, \citet{siegfried2014rna}) & 4.56 & 0.19\tabularnewline
		\rowcolor{black!20} 37 & 1422 - 1707 & 889 - 1174 & 286 &  & 4.23 & 0.14\tabularnewline
		38 & 419 - 476 & NA & 58 &  & 3.98 & 0.11\tabularnewline
		\rowcolor{black!20} 39 & 7918 - 7923 & 6982 - 6987 & 6 &  & 4.48 & 0.06\tabularnewline
		40 & 9895 - 9932 & 8758 - 8795 & 38 &  & 4.16 & 0.04\tabularnewline
		\rowcolor{black!20} 41 & 381 - 397 & NA & 17 &  & 4.51 & -0.02\tabularnewline
		42 & 3985 - 4015 & 3368 - 3398 & 31 &  & 4.01 & -0.04\tabularnewline
		\rowcolor{black!20} 43 & 9135 - 9218 & 8127 - 8210 & 84 &  & 4.26 & -0.04\tabularnewline
		44 & 8955 - 9069 & 7947 - 8061 & 115 &  & 4.04 & -0.04\tabularnewline
		\rowcolor{black!20} 45 & 5835 - 6054 & 5215 - 5426 & 220 &  & 3.97 & -0.11\tabularnewline
		46 & 1285 - 1308 & 752 - 775 & 24 &  & 4.05 & -0.27\tabularnewline
		\rowcolor{black!20} 47 & 478 - 546 & NA & 69 & 5' Trans-activation response element (5' TAR, \citet{roy1990bulge}) & 4.16 & -0.50\tabularnewline
		48 & 6204 - 6212 & 5573 - 5581 & 9 &  & 2.64 & -0.55\tabularnewline
		\rowcolor{black!20} 49 & 9258 - 9266 & 8250 - 8258 & 9 &  & 3.12 & -0.55\tabularnewline
		50 & 4031 - 4058 & 3414 - 3441 & 28 &  & 4.41 & -0.62\tabularnewline
		\rowcolor{black!20} 51 & 5761 - 5769 & 5141 - 5149 & 9 &  & 3.22 & -0.70\tabularnewline
		52 & 3588 - 3596 & 2971 - 2979 & 9 &  & 3.20 & -0.73\tabularnewline
		\rowcolor{black!20} 53 & 9661 - 9672 & NA & 12 &  & 3.72 & -0.74\tabularnewline
		54 & 3646 - 3655 & 3029 - 3038 & 10 &  & 3.40 & -0.76\tabularnewline
		\rowcolor{black!20} 55 & 10021 - 10030 & 8884 - 8893 & 10 &  & 3.14 & -0.76\tabularnewline
		56 & 3685 - 3817 & 3068 - 3200 & 133 &  & 3.29 & -0.77\tabularnewline
		\rowcolor{black!20} 57 & 4862 - 4875 & 4245 - 4258 & 14 & Central polypurine tract (CPPT, \citet{siegfried2014rna}) & 3.65 & -0.78\tabularnewline
		58 & 6092 - 6192 & 5464 - 5561 & 101 &  & 3.81 & -0.80\tabularnewline
		\rowcolor{black!20} 59 & 1994 - 2002 & NA & 9 &  & 2.67 & -0.83\tabularnewline
		60 & 7856 - 7875 & NA & 20 &  & 2.93 & -0.86\tabularnewline
		\rowcolor{black!20} 61 & 4134 - 4145 & 3517 - 3528 & 12 &  & 3.23 & -0.86\tabularnewline
		62 & 7987 - 8000 & 7018 - 7031 & 14 &  & 3.26 & -0.87\tabularnewline
		\rowcolor{black!20} 63 & 9940 - 9986 & 8803 - 8849 & 47 &  & 3.09 & -0.87\tabularnewline
		64 & 7687 - 7709 & 6805 - 6821 & 23 &  & 3.24 & -0.91\tabularnewline
		\rowcolor{black!20} 65 & 3396 - 3536 & 2779 - 2919 & 141 &  & 3.60 & -0.98\tabularnewline
		66 & 9080 - 9096 & 8072 - 8088 & 17 &  & 2.82 & -1.05\tabularnewline
		\rowcolor{black!20} 67 & 5799 - 5834 & 5179 - 5214 & 36 &  & 4.06 & -1.06\tabularnewline
		68 & 5566 - 5602 & 4949 - 4985 & 37 &  & 3.23 & -1.14\tabularnewline
		\rowcolor{black!20} 69 & 6727 - 6875 & NA & 149 &  & 3.03 & -1.18\tabularnewline
		70 & 2234 - 2563 & 1677 - 1946 & 330 & Gag-pol frameshift \citep{chamorro1992rna} & 3.68 & -1.21\tabularnewline
		\rowcolor{black!20} 71 & 6068 - 6078 & 5440 - 5450 & 11 &  & 2.03 & -1.22\tabularnewline
		72 & 6646 - 6659 & 5985 - 5998 & 14 & SP stem (\citet{siegfried2014rna}) & 3.13 & -1.23\tabularnewline
		\rowcolor{black!20} 73 & 1895 - 1901 & 1362 - 1368 & 7 &  & 2.00 & -1.23\tabularnewline
		74 & 6403 - 6443 & 5757 - 5788 & 41 &  & 3.05 & -1.24\tabularnewline
		\rowcolor{black!20} 75 & 3867 - 3878 & 3250 - 3261 & 12 &  & 3.32 & -1.25\tabularnewline
		76 & 7715 - 7729 & NA & 15 &  & 2.57 & -1.27\tabularnewline
		\rowcolor{black!20} 77 & 6547 - 6583 & 5886 - 5922 & 37 & SP stem (\citet{siegfried2014rna}) & 3.26 & -1.27\tabularnewline
		78 & 4440 - 4463 & 3823 - 3846 & 24 &  & 3.10 & -1.29\tabularnewline
		\rowcolor{black!20} 79 & 1231 - 1263 & 704 - 730 & 33 &  & 2.93 & -1.29\tabularnewline
		80 & 4084 - 4092 & 3467 - 3475 & 9 &  & 3.18 & -1.31\tabularnewline
		\rowcolor{black!20} 81 & 1954 - 1976 & 1421 - 1443 & 23 &  & 3.42 & -1.34\tabularnewline
		82 & 995 - 1026 & 501 - 532 & 32 & 5' Untranslated region (5'UTR, \citet{siegfried2014rna}) & 3.62 & -1.35\tabularnewline
		\rowcolor{black!20} 83 & 7290 - 7298 & 6417 - 6425 & 9 &  & 1.74 & -1.36\tabularnewline
		84 & 3166 - 3214 & 2549 - 2597 & 49 &  & 3.36 & -1.38\tabularnewline
		\rowcolor{black!20} 85 & 3624 - 3641 & 3007 - 3024 & 18 &  & 2.44 & -1.38\tabularnewline
		86 & 1314 - 1394 & 781 - 861 & 81 &  & 3.31 & -1.42\tabularnewline
		\rowcolor{black!20} 87 & 7395 - 7409 & 6522 - 6536 & 15 &  & 1.32 & -1.52\tabularnewline
		88 & 4390 - 4403 & 3773 - 3786 & 14 &  & 3.00 & -1.53\tabularnewline
		\rowcolor{black!20} 89 & 5784 - 5792 & 5164 - 5172 & 9 &  & 2.19 & -1.59\tabularnewline
		90 & 2030 - 2052 & 1482 - 1498 & 23 &  & 2.48 & -1.61\tabularnewline
		\rowcolor{black!20} 91 & 2110 - 2197 & 1556 - 1640 & 88 & Gag-pol frameshift \citep{chamorro1992rna} & 3.73 & -1.69\tabularnewline
		92 & 4466 - 4499 & 3849 - 3882 & 34 &  & 2.49 & -1.75\tabularnewline
		\rowcolor{black!20} 93 & 4938 - 4962 & 4321 - 4345 & 25 & Central polypurine tract (CPPT, \citet{siegfried2014rna}) & 1.90 & -1.81\tabularnewline
		94 & 7742 - 7759 & 6848 - 6862 & 18 &  & 2.70 & -1.84\tabularnewline
		\rowcolor{black!20} 95 & 6590 - 6600 & 5929 - 5939 & 11 & SP stem (\citet{siegfried2014rna}) & 1.84 & -1.86\tabularnewline
		96 & 9605 - 9637 & 8475 - 8507 & 33 &  & 2.21 & -1.89\tabularnewline
		\rowcolor{black!20} 97 & 8805 - 8869 & 7800 - 7864 & 65 &  & 3.22 & -1.91\tabularnewline
		98 & 1933 - 1953 & 1400 - 1420 & 21 &  & 1.99 & -2.02\tabularnewline
		\rowcolor{black!20} 99 & 9098 - 9117 & 8090 - 8109 & 20 &  & 2.70 & -2.03\tabularnewline
		100 & 8925 - 8942 & 7920 - 7937 & 18 &  & 1.97 & -2.07\tabularnewline
		\rowcolor{black!20} 101 & 6461 - 6472 & 5806 - 5817 & 12 &  & 1.46 & -2.08\tabularnewline
		102 & 2986 - 3113 & 2369 - 2496 & 128 &  & 3.09 & -2.11\tabularnewline
		\rowcolor{black!20} 103 & 6504 - 6522 & 5846 - 5861 & 19 & SP stem (\citet{siegfried2014rna}) & 2.17 & -2.20\tabularnewline
		104 & 9273 - 9354 & NA & 82 &  & 3.22 & -2.21\tabularnewline
		\rowcolor{black!20} 105 & 3883 - 3922 & 3266 - 3305 & 40 &  & 2.65 & -2.28\tabularnewline
		106 & 9564 - 9573 & 8434 - 8443 & 10 &  & 1.50 & -2.29\tabularnewline
		\rowcolor{black!20} 107 & 7880 - 7898 & 6956 - 6962 & 19 &  & 2.26 & -2.32\tabularnewline
		108 & 7028 - 7258 & 6245 - 6385 & 231 &  & 3.02 & -2.32\tabularnewline
		\rowcolor{black!20} 109 & 9364 - 9398 & NA & 35 &  & 2.71 & -2.33\tabularnewline
		110 & 5192 - 5541 & 4575 - 4924 & 350 &  & 3.69 & -2.34\tabularnewline
		\rowcolor{black!20} 111 & 6284 - 6391 & 5638 - 5745 & 108 &  & 2.38 & -2.36\tabularnewline
		112 & 7783 - 7822 & 6886 - 6925 & 40 &  & 2.53 & -2.42\tabularnewline
		\rowcolor{black!20} 113 & 5114 - 5133 & 4497 - 4516 & 20 &  & 1.91 & -2.52\tabularnewline
		114 & 9221 - 9238 & 8213 - 8230 & 18 &  & 2.39 & -2.60\tabularnewline
		\rowcolor{black!20} 115 & 6885 - 6922 & NA & 38 &  & 1.99 & -2.67\tabularnewline
		116 & 8580 - 8606 & 7593 - 7607 & 27 &  & 1.32 & -2.87\tabularnewline
		\rowcolor{black!20} 117 & 8622 - 8762 & 7623 - 7757 & 141 &  & 2.61 & -2.92\tabularnewline
		118 & 4991 - 5072 & 4374 - 4455 & 82 &  & 2.65 & -3.25\tabularnewline	
	\end{longtable}
\end{landscape}

\bibliographystyle{natbib}%%%%natbib.sty
\bibliography{refs}%%%refs.bib

\end{document}
